# Supplementary material for: Sugar beet long-read reference assembly of genotype KWS2320
Source: NAR Genom Bioinform. 2025 Nov 13;7(4):lqaf142. doi: 10.1093/nargab/lqaf142 (PMC12614215; doi:10.1093/nargab/lqaf142)
Supplement: lqaf142_Supplemental_Files [file lqaf142_supplemental_files.zip]

Archive with 3 entries (3 files):
- Supplement_BvPacBio_revision_v5.pdf
- SupTab_1.ods
- SupTab_2.ods
