# Supplementary material for: Sugar beet long-read reference assembly of genotype KWS2320
Source: NAR Genom Bioinform. 2025 Nov 13;7(4):lqaf142. doi: 10.1093/nargab/lqaf142 (PMC12614215; doi:10.1093/nargab/lqaf142)
Supplement: lqaf142_Supplemental_Files [file lqaf142_supplemental_files.zip › SupTab_1.ods]

## Sheet: Sheet1
Marker	Mlength	Mstart	Mstop	Mdir	Scaffold	Rstart	Rstop	Amatch	Alength
1N_BES_z6G2_F	697	22	697	+	0_Bvchr1_bp61486498	171290	171965	674	675
1N_BES_z6G2_R	548	62	548	-	0_Bvchr1_bp61486498	287224	287710	484	486
Id:HN129670:Marker:BB04393:Chr:1:cM:0	675	18	672	-	0_Bvchr1_bp61486498	307966	308620	654	654
Id:AF173664:Marker:MP_nr:Chr:1:cM:0.99	774	0	729	-	0_Bvchr1_bp61486498	455797	456527	728	730
Id:HN119392:Marker:BB07711:Chr:1:cM:9.91	708	6	708	+	0_Bvchr1_bp61486498	1373019	1373721	702	702
Id:ED829001:Marker:KI_R0859:Chr:1:cM:16.47	1182	39	1182	-	0_Bvchr1_bp61486498	1831282	1832405	1102	1143
Id:BQ595249:Marker:TG_E0090:Chr:1:cM:32.17	445	0	302	-	0_Bvchr1_bp61486498	4380406	4380709	301	303
Id:HN133829:Marker:BB02312:Chr:1:cM:32.79	787	0	786	+	0_Bvchr1_bp61486498	4414675	4415461	784	786
Id:HN134524:Marker:BB09122:Chr:1:cM:34.66	786	25	786	+	0_Bvchr1_bp61486498	4735105	4735866	761	761
Id:HN123658:Marker:BB08927:Chr:1:cM:34.97	599	0	599	+	0_Bvchr1_bp61486498	4849702	4850301	599	599
Id:HN122270:Marker:BB08810:Chr:1:cM:35.28	807	0	795	+	0_Bvchr1_bp61486498	5080241	5081036	794	795
Id:HN125812:Marker:BB07725:Chr:1:cM:35.28	738	6	738	-	0_Bvchr1_bp61486498	5082924	5083656	732	732
Id:HN127535:Marker:BB01646:Chr:1:cM:37.15	912	0	875	-	0_Bvchr1_bp61486498	5545342	5546217	875	875
Id:BQ589026:Marker:EB00996:Chr:1:cM:41.26	613	183	385	-	0_Bvchr1_bp61486498	5777210	5777412	202	202
Id:HN134623:Marker:BB02916:Chr:1:cM:44.03	886	0	884	-	0_Bvchr1_bp61486498	6464390	6465274	881	884
Id:ED018873:Marker:MP_R0010:Chr:1:cM:45.05	1284	0	1284	+	0_Bvchr1_bp61486498	6664859	6666144	1280	1281
Id:BQ584041:Marker:MP_E0029:Chr:1:cM:45.37	453	11	453	-	0_Bvchr1_bp61486498	6709445	6709887	442	442
Id:BQ595565:Marker:EB00143:Chr:1:cM:48.23	541	0	296	-	0_Bvchr1_bp61486498	7140925	7141221	296	296
Id:HN119973:Marker:BB05423:Chr:1:cM:48.85	776	0	776	-	0_Bvchr1_bp61486498	7205682	7206458	775	776
Id:HN138053:Marker:BB02376:Chr:1:cM:49.86	732	1	730	+	0_Bvchr1_bp61486498	7269964	7270693	728	729
Id:HN143198:Marker:BB04795:Chr:1:cM:49.47	867	23	853	-	0_Bvchr1_bp61486498	7273696	7274526	829	830
Id:HN139319:Marker:BB07456:Chr:1:cM:51.34	750	0	745	-	0_Bvchr1_bp61486498	7500638	7501383	744	745
Id:HN141251:Marker:BB00197:Chr:1:cM:54.85	913	21	913	+	0_Bvchr1_bp61486498	10013384	10014276	892	892
Id:HN121154:Marker:BB00662:Chr:1:cM:60.36	831	57	831	-	0_Bvchr1_bp61486498	14177952	14178727	774	775
Id:BQ588674:Marker:KI_E2705:Chr:1:cM:61.02	612	15	612	+	0_Bvchr1_bp61486498	14272510	14273107	597	597
Id:HN142827:Marker:BB02940:Chr:1:cM:61.68	609	27	609	-	0_Bvchr1_bp61486498	14385037	14385619	582	582
Id:HN148159:Marker:BB08498:Chr:1:cM:66.4	453	29	453	-	0_Bvchr1_bp61486498	19889306	19889730	423	424
Id:HN125579:Marker:BB07910:Chr:1:cM:66.4	551	7	551	+	0_Bvchr1_bp61486498	19933056	19933600	543	544
Id:HN127610:Marker:BB08147:Chr:1:cM:66.78	461	0	461	+	0_Bvchr1_bp61486498	20185424	20185885	461	461
Id:HN127610:Marker:BB08147:Chr:1:cM:66.78	461	0	461	+	0_Bvchr1_bp61486498	20222441	20222902	461	461
Id:HN142736:Marker:BB04548:Chr:1:cM:65.78	646	58	646	-	0_Bvchr1_bp61486498	20512195	20512783	586	588
Id:HN138972:Marker:BB04536:Chr:1:cM:65.16	565	22	565	-	0_Bvchr1_bp61486498	20602467	20603010	543	543
Id:HN128191:Marker:BB09045:Chr:1:cM:66.4	699	13	682	-	0_Bvchr1_bp61486498	21547121	21547790	669	669
Id:HN132766:Marker:BB08911:Chr:1:cM:68.89	531	25	522	-	0_Bvchr1_bp61486498	23353834	23354331	496	497
Id:HN140984:Marker:BB07828:Chr:1:cM:70.14	731	26	726	+	0_Bvchr1_bp61486498	23772689	23773389	700	700
Id:HN133901:Marker:BB02220:Chr:1:cM:70.76	859	0	859	+	0_Bvchr1_bp61486498	24270617	24271476	858	859
Id:HN119051:Marker:BB03157:Chr:1:cM:69.83	710	72	710	+	0_Bvchr1_bp61486498	24314620	24315258	634	638
Id:HN137677:Marker:BB00478:Chr:1:cM:70.14	961	72	925	+	0_Bvchr1_bp61486498	24787680	24788533	852	853
Id:HN121318:Marker:BB00337:Chr:1:cM:67.96	848	25	831	-	0_Bvchr1_bp61486498	24798523	24799329	806	806
Id:HN140041:Marker:BB09564:Chr:1:cM:74.84	768	0	768	-	0_Bvchr1_bp61486498	25395164	25395932	766	768
Id:HN153394:Marker:BB07948:Chr:1:cM:74.84	763	0	751	-	0_Bvchr1_bp61486498	25455340	25456091	750	751
Id:HN130364:Marker:BB00919:Chr:1:cM:74.84	973	23	973	-	0_Bvchr1_bp61486498	25475588	25476539	945	951
Id:HN135410:Marker:BB04710:Chr:1:cM:74.84	734	55	718	-	0_Bvchr1_bp61486498	25800073	25800736	662	663
Id:HN142833:Marker:BB03655:Chr:1:cM:74.84	660	0	660	+	0_Bvchr1_bp61486498	25859214	25859874	659	660
Id:HN120557:Marker:BB00489:Chr:1:cM:75.52	848	64	821	-	0_Bvchr1_bp61486498	26057333	26058090	757	757
Id:HN136867:Marker:BB06465:Chr:1:cM:74.84	647	20	647	-	0_Bvchr1_bp61486498	26140470	26141097	625	627
Id:HN133909:Marker:BB09224:Chr:1:cM:74.84	513	4	503	-	0_Bvchr1_bp61486498	26202724	26203223	495	499
Id:HN136071:Marker:BB00767:Chr:1:cM:74.84	593	8	593	-	0_Bvchr1_bp61486498	26204733	26205318	585	585
Id:HN146322:Marker:BB08032:Chr:1:cM:74.84	950	79	950	-	0_Bvchr1_bp61486498	27385274	27386145	871	871
Id:HN126542:Marker:BB00893:Chr:1:cM:74.84	849	0	849	-	0_Bvchr1_bp61486498	27530689	27531538	848	849
Id:HN146366:Marker:BB03193:Chr:1:cM:74.84	575	20	564	-	0_Bvchr1_bp61486498	28642684	28643228	541	544
Id:HN140545:Marker:BB00721:Chr:1:cM:74.84	749	24	749	+	0_Bvchr1_bp61486498	29263111	29263837	725	726
Id:HN146343:Marker:BB06478:Chr:1:cM:74.84	890	37	890	+	0_Bvchr1_bp61486498	29766829	29767682	852	853
Id:HN138597:Marker:BB01688:Chr:1:cM:74.84	803	32	803	+	0_Bvchr1_bp61486498	29920241	29921012	771	771
Id:HN140467:Marker:BB02643:Chr:1:cM:72.64	628	2	628	-	0_Bvchr1_bp61486498	30008531	30009155	611	635
Id:HN132749:Marker:BB07602:Chr:1:cM:74.84	713	0	703	+	0_Bvchr1_bp61486498	30060628	30061331	703	703
Id:HN125011:Marker:BB08918:Chr:1:cM:74.84	821	0	821	-	0_Bvchr1_bp61486498	30563016	30563837	820	821
Id:HN121775:Marker:BB02434:Chr:1:cM:74.42	561	0	561	-	0_Bvchr1_bp61486498	30576561	30577122	560	561
Id:HN141890:Marker:BB03845:Chr:1:cM:74.84	853	30	853	-	0_Bvchr1_bp61486498	30828638	30829461	822	823
Id:HN139293:Marker:BB00953:Chr:1:cM:77.49	992	12	977	+	0_Bvchr1_bp61486498	36142866	36143831	960	965
Id:HN140110:Marker:BB04634:Chr:1:cM:78.6	807	17	807	-	0_Bvchr1_bp61486498	36178900	36179690	789	790
Id:HN125490:Marker:BB05024:Chr:1:cM:78.6	651	15	647	-	0_Bvchr1_bp61486498	36285211	36285843	632	632
Id:HN120760:Marker:BB03612:Chr:1:cM:78.6	513	0	499	-	0_Bvchr1_bp61486498	36877391	36877890	498	499
Id:HN137668:Marker:BB05356:Chr:1:cM:79.83	678	20	678	-	0_Bvchr1_bp61486498	37635578	37636236	656	658
Id:HN137980:Marker:BB09254:Chr:1:cM:78.91	854	0	850	+	0_Bvchr1_bp61486498	38076904	38077754	850	850
Id:HN146479:Marker:BB07383:Chr:1:cM:78.91	819	0	815	+	0_Bvchr1_bp61486498	38333672	38334487	815	815
Id:HN145115:Marker:BB05404:Chr:1:cM:79.37	815	27	815	-	0_Bvchr1_bp61486498	38354657	38355444	786	788
Id:HN132858:Marker:BB05205:Chr:1:cM:78.91	571	19	538	-	0_Bvchr1_bp61486498	38508144	38508663	519	519
Id:BQ587654:Marker:EB00961:Chr:1:cM:79.84	700	166	497	-	0_Bvchr1_bp61486498	40168081	40168515	331	434
Id:HN135441:Marker:BB00652:Chr:1:cM:84.25	759	25	759	+	0_Bvchr1_bp61486498	40528556	40529290	733	734
Id:BQ583366:Marker:TG_E0038:Chr:1:cM:82.05	624	26	605	-	0_Bvchr1_bp61486498	40706392	40706971	579	579
Id:HN119200:Marker:BB05261:Chr:1:cM:84.26	805	1	760	-	0_Bvchr1_bp61486498	40751437	40752196	759	759
Id:HN127346:Marker:BB03786:Chr:1:cM:84.26	842	35	842	-	0_Bvchr1_bp61486498	42021889	42022697	804	808
Id:HN125781:Marker:BB06549:Chr:1:cM:84.26	601	33	580	-	0_Bvchr1_bp61486498	42190052	42190599	547	547
Id:HN146409:Marker:BB00250:Chr:1:cM:84.26	833	27	833	+	0_Bvchr1_bp61486498	42196812	42197617	804	806
Id:HN138778:Marker:BB09037:Chr:1:cM:84.26	539	0	539	-	0_Bvchr1_bp61486498	42358679	42359218	539	539
Id:HN145177:Marker:BB04204:Chr:1:cM:84.26	721	10	721	+	0_Bvchr1_bp61486498	43506608	43507319	711	711
Id:HN126056:Marker:BB05484:Chr:1:cM:87.67	714	32	697	-	0_Bvchr1_bp61486498	58979544	58980209	664	665
Id:HN139650:Marker:BB07187:Chr:1:cM:89.97	807	30	803	+	0_Bvchr1_bp61486498	59672273	59673046	773	773
1S_BES_z70E11_R	684	15	654	+	0_Bvchr1_bp61486498	60568497	60569136	638	639
1S_BES_z70E11_F	541	2	541	-	0_Bvchr1_bp61486498	60709437	60709976	536	539
Id:HN138282:Marker:BB01272:Chr:1:cM:93.17	719	0	719	+	0_Bvchr1_bp61486498	60828443	60829162	717	719
2N_for_m2759_z110B19_primer	22	0	22	+	0_Bvchr2_bp57843328	33657	33679	22	22
2N_for_m4860_z110B19_primer	21	0	21	+	0_Bvchr2_bp57843328	37057	37078	21	21
2N_rev_m4860_z110B19_primer	22	0	22	-	0_Bvchr2_bp57843328	37470	37492	22	22
Id:HN137363:Marker:BB09346:Chr:2:cM:0	785	0	785	+	0_Bvchr2_bp57843328	2433133	2433918	785	785
Id:BQ583985:Marker:MP_E0026:Chr:2:cM:2.74	472	0	458	+	0_Bvchr2_bp57843328	2892304	2892762	458	458
Id:BQ587040:Marker:EB00357:Chr:9:cM:25.0	636	328	636	+	0_Bvchr2_bp57843328	2991445	2991753	308	308
Id:HN147978:Marker:BB07447:Chr:2:cM:5.84	765	32	755	-	0_Bvchr2_bp57843328	3315660	3316383	723	723
Id:BQ582555:Marker:TG_E0068:Chr:2:cM:7.05	654	24	654	+	0_Bvchr2_bp57843328	3923646	3924276	630	630
Id:BQ586249:Marker:TG_E0216:Chr:2:cM:10.09	635	12	635	-	0_Bvchr2_bp57843328	4636607	4637230	622	622
Id:HN118892:Marker:BB02168:Chr:2:cM:11.28	740	58	728	-	0_Bvchr2_bp57843328	4700318	4700988	670	670
Id:HN124367:Marker:BB00150:Chr:2:cM:9.79	930	0	930	-	0_Bvchr2_bp57843328	4720188	4721118	930	930
Id:HN119920:Marker:BB08063:Chr:2:cM:13.72	538	30	538	-	0_Bvchr2_bp57843328	5050754	5051262	508	508
Id:HN153405:Marker:BB09408:Chr:2:cM:14.02	622	24	622	+	0_Bvchr2_bp57843328	5209954	5210552	598	598
Id:HN122586:Marker:BB03354:Chr:2:cM:16.66	576	2	576	-	0_Bvchr2_bp57843328	6193156	6193730	568	574
Id:HN141340:Marker:BB09482:Chr:2:cM:27.08	849	27	849	-	0_Bvchr2_bp57843328	9000653	9001475	820	822
Id:HN136750:Marker:BB00211:Chr:2:cM:27.08	914	0	914	-	0_Bvchr2_bp57843328	9112712	9113625	912	914
Id:HN120783:Marker:BB02980:Chr:2:cM:31.09	853	29	853	+	0_Bvchr2_bp57843328	9796229	9797054	819	825
Id:BQ584331:Marker:TG_E0022:Chr:2:cM:33.53	586	12	586	+	0_Bvchr2_bp57843328	10585108	10585682	574	574
Id:HN153407:Marker:BB09530:Chr:2:cM:36.26	505	23	489	-	0_Bvchr2_bp57843328	11367704	11368170	464	466
Id:BQ590886:Marker:TG_E0088:Chr:2:cM:37.75	645	0	370	+	0_Bvchr2_bp57843328	11976488	11976954	370	466
Id:BQ583959:Marker:KI_E2758:Chr:2:cM:37.46	678	12	425	-	0_Bvchr2_bp57843328	12047087	12047500	413	413
Id:BQ589033:Marker:MP_ESQ06:Chr:1:cM:40.01	458	0	364	-	0_Bvchr2_bp57843328	12510115	12510479	363	364
Id:BQ591983:Marker:MP_E0124:Chr:2:cM:42.26	527	0	518	-	0_Bvchr2_bp57843328	13393924	13394440	516	518
Id:X81797:Marker:MP_invcw:Chr:2:cM:43.77	751	25	723	-	0_Bvchr2_bp57843328	14823325	14824023	693	698
Id:ED018883:Marker:MP_R0093:Chr:2:cM:44.36	688	5	665	+	0_Bvchr2_bp57843328	15168655	15169316	649	661
Id:HN127033:Marker:BB03938:Chr:2:cM:43.77	777	0	766	+	0_Bvchr2_bp57843328	15343769	15344535	763	766
Id:BQ584605:Marker:TG_E0003:Chr:2:cM:47.1	618	0	618	+	0_Bvchr2_bp57843328	17173135	17173753	618	618
Id:AY535051:Marker:MP_R0180:Chr:2:cM:47.39	720	0	720	-	0_Bvchr2_bp57843328	17687513	17688237	716	725
Id:HN135800:Marker:BB02074:Chr:2:cM:48.59	808	41	790	+	0_Bvchr2_bp57843328	17926855	17927604	749	749
Id:HN139024:Marker:BB03921:Chr:2:cM:50.69	657	24	657	+	0_Bvchr2_bp57843328	18221149	18221782	627	633
Id:HN145888:Marker:BB00850:Chr:2:cM:50.09	680	42	672	-	0_Bvchr2_bp57843328	18267369	18267999	627	630
Id:HN145093:Marker:BB09186:Chr:2:cM:50.99	591	0	574	-	0_Bvchr2_bp57843328	19053631	19054205	574	574
Id:BQ589782:Marker:MP_E0114:Chr:2:cM:50.99	517	109	500	-	0_Bvchr2_bp57843328	19053790	19054280	391	490
Id:HN121773:Marker:BB08463:Chr:2:cM:52.79	607	32	607	-	0_Bvchr2_bp57843328	19920790	19921365	574	575
Id:HN140565:Marker:BB09284:Chr:2:cM:52.79	867	27	867	-	0_Bvchr2_bp57843328	19971325	19972165	840	840
Id:HN139096:Marker:BB05910:Chr:2:cM:53.69	741	23	727	-	0_Bvchr2_bp57843328	23424061	23424765	704	704
Id:HN129171:Marker:BB07453:Chr:2:cM:54.58	779	34	779	-	0_Bvchr2_bp57843328	24492931	24493676	745	745
Id:BQ592947:Marker:MP_E0143:Chr:2:cM:55.18	565	12	565	-	0_Bvchr2_bp57843328	24670073	24670626	541	553
Id:HN142251:Marker:BB08524:Chr:2:cM:54.58	493	8	493	+	0_Bvchr2_bp57843328	25136768	25137253	485	485
Id:HN135878:Marker:BB09394:Chr:2:cM:54.88	690	0	683	+	0_Bvchr2_bp57843328	25234114	25234796	682	683
Id:bv-cluster3649:Marker:EB00714:Chr:2:cM:55.18	789	77	789	-	0_Bvchr2_bp57843328	25492933	25493877	710	944
Id:BQ586974:Marker:EB00466:Chr:2:cM:55.18	632	0	528	-	0_Bvchr2_bp57843328	26360856	26361384	528	528
Id:HN139462:Marker:BB04441:Chr:2:cM:55.53	627	0	627	-	0_Bvchr2_bp57843328	27051802	27052429	626	627
Id:HN125538:Marker:BB06402:Chr:2:cM:55.18	638	19	638	-	0_Bvchr2_bp57843328	27197263	27197882	619	619
Id:BQ589642:Marker:TG_E0249:Chr:2:cM:60.95	418	3	271	+	0_Bvchr2_bp57843328	27365359	27365628	268	269
Id:BQ591706:Marker:TG_E0244:Chr:2:cM:58.52	485	0	485	+	0_Bvchr2_bp57843328	27366780	27367265	484	485
Id:HN146303:Marker:BB08916:Chr:2:cM:62.73	861	21	861	-	0_Bvchr2_bp57843328	33991233	33992073	840	840
Id:HN131052:Marker:BB09304:Chr:2:cM:62.73	840	9	840	-	0_Bvchr2_bp57843328	34004458	34005289	831	831
Id:AY535050:Marker:MP_R0176:Chr:2:cM:61.84	610	0	610	-	0_Bvchr2_bp57843328	34097865	34098475	605	610
Id:HN142493:Marker:BB04881:Chr:2:cM:62.73	838	0	818	-	0_Bvchr2_bp57843328	34210445	34211263	818	818
Id:HN118749:Marker:BB00928:Chr:2:cM:67.8	929	31	929	+	0_Bvchr2_bp57843328	34255859	34256757	890	905
Id:HN129529:Marker:BB05421:Chr:2:cM:62.13	737	26	711	-	0_Bvchr2_bp57843328	34697723	34698408	685	685
Id:HN130768:Marker:BB07172:Chr:2:cM:61.41	682	20	682	-	0_Bvchr2_bp57843328	34760278	34760940	662	662
Id:HN144231:Marker:BB06239:Chr:2:cM:66.8	864	34	864	-	0_Bvchr2_bp57843328	34761138	34761968	829	830
Id:HN146572:Marker:BB08097:Chr:2:cM:63.04	921	22	921	+	0_Bvchr2_bp57843328	35087192	35088091	898	899
Id:HN121941:Marker:BB01456:Chr:2:cM:64.02	880	0	880	-	0_Bvchr2_bp57843328	35616339	35617219	879	880
Id:HN132422:Marker:BB08685:Chr:2:cM:62.73	582	21	578	+	0_Bvchr2_bp57843328	37362835	37363393	556	558
Id:HN130063:Marker:BB05976:Chr:2:cM:67.69	862	29	862	-	0_Bvchr2_bp57843328	39150446	39151278	832	833
Id:HN144337:Marker:BB00880:Chr:2:cM:65.18	757	0	757	-	0_Bvchr2_bp57843328	40168127	40168884	757	757
Id:HN139238:Marker:BB00332:Chr:2:cM:63.72	577	11	577	-	0_Bvchr2_bp57843328	40262042	40262608	565	566
Id:HN121536:Marker:BB07857:Chr:2:cM:68.41	438	0	438	+	0_Bvchr2_bp57843328	41773535	41773973	437	438
Id:HN119314:Marker:BB07167:Chr:2:cM:69.3	895	19	895	-	0_Bvchr2_bp57843328	42196108	42196985	876	877
Id:HN134339:Marker:BB03368:Chr:2:cM:68.71	627	30	627	-	0_Bvchr2_bp57843328	43157181	43157778	597	597
Id:HN138021:Marker:BB01791:Chr:2:cM:68.39	523	24	523	+	0_Bvchr2_bp57843328	43282178	43282677	497	499
Id:bv-cluster75:Marker:EB00740:Chr:4:cM:15.9	1007	0	433	-	0_Bvchr2_bp57843328	43952915	43953348	427	433
Id:HN121759:Marker:BB09623:Chr:2:cM:69	785	76	759	+	0_Bvchr2_bp57843328	44066760	44067441	681	683
Id:HN127900:Marker:BB07441:Chr:2:cM:69.63	737	33	737	-	0_Bvchr2_bp57843328	44422438	44423142	704	704
Id:HN124251:Marker:BB02941:Chr:2:cM:71.71	723	30	723	+	0_Bvchr2_bp57843328	48260441	48261134	691	693
Id:HN123277:Marker:BB04691:Chr:2:cM:72.31	710	64	710	+	0_Bvchr2_bp57843328	48437028	48437674	646	646
Id:HN133885:Marker:BB01868:Chr:2:cM:74.4	784	46	784	-	0_Bvchr2_bp57843328	49419651	49420389	737	738
Id:HN132694:Marker:BB09400:Chr:2:cM:73.5	715	8	715	-	0_Bvchr2_bp57843328	49664194	49664901	707	707
Id:HN126544:Marker:BB09494:Chr:2:cM:73.2	891	50	878	+	0_Bvchr2_bp57843328	50213913	50214741	828	828
Id:HN121299:Marker:BB09329:Chr:2:cM:73.15	911	23	885	+	0_Bvchr2_bp57843328	50525219	50526081	861	862
Id:HN132455:Marker:BB08409:Chr:2:cM:76.21	634	7	634	+	0_Bvchr2_bp57843328	51217022	51217649	627	627
Id:HN127594:Marker:BB04648:Chr:2:cM:76.21	604	38	604	+	0_Bvchr2_bp57843328	51987630	51988196	565	566
Id:HN120341:Marker:BB03154:Chr:2:cM:80.26	761	35	739	-	0_Bvchr2_bp57843328	52829471	52830175	704	704
Id:HN153396:Marker:BB00591:Chr:2:cM:83.19	596	23	596	-	0_Bvchr2_bp57843328	53682884	53683457	573	573
Id:ED828997:Marker:KI_R0814:Chr:2:cM:85.09	1219	67	1219	-	0_Bvchr2_bp57843328	55304162	55305301	1115	1156
Id:BG577456:Marker:MP_cab4:Chr:2:cM:85.09	713	185	711	+	0_Bvchr2_bp57843328	55328882	55329409	519	527
Id:BQ584701:Marker:TG_E0109:Chr:2:cM:85.09	613	0	461	-	0_Bvchr2_bp57843328	55361496	55361957	461	461
Id:HN134631:Marker:BB07473:Chr:2:cM:87.21	877	21	877	-	0_Bvchr2_bp57843328	55898452	55899309	854	857
Id:HN126983:Marker:BB07858:Chr:2:cM:87.21	477	0	474	-	0_Bvchr2_bp57843328	55931811	55932285	474	474
3N_BES_z65L12_R	740	16	704	+	0_Bvchr3_bp56613765	300314	301002	688	688
Id:bv-cluster302:Marker:EB00078:Chr:3:cM:0	519	47	317	+	0_Bvchr3_bp56613765	382181	382450	269	270
Id:ED018893:Marker:MP_R0130:Chr:3:cM:0.93	773	0	741	-	0_Bvchr3_bp56613765	409888	410627	726	741
3N_BES_z65L12_F	850	0	850	-	0_Bvchr3_bp56613765	435508	436358	844	849
Id:HN153403:Marker:BB09402:Chr:3:cM:3.73	734	0	722	+	0_Bvchr3_bp56613765	758823	759545	721	722
Id:HN122290:Marker:BB04643:Chr:3:cM:17.43	801	32	801	+	0_Bvchr3_bp56613765	1675008	1675777	769	769
Id:HN125386:Marker:BB04707:Chr:3:cM:20.05	932	24	932	+	0_Bvchr3_bp56613765	2035309	2036218	903	909
Id:HN131594:Marker:BB04258:Chr:3:cM:20.05	830	19	830	-	0_Bvchr3_bp56613765	2087644	2088455	811	811
Id:BQ586097:Marker:TG_E0218:Chr:3:cM:20.35	632	0	535	-	0_Bvchr3_bp56613765	2127133	2127668	535	535
Id:HN123898:Marker:BB08963:Chr:3:cM:21.25	829	18	829	-	0_Bvchr3_bp56613765	2212787	2213598	811	811
Id:HN139941:Marker:BB07216:Chr:3:cM:23.71	920	31	906	-	0_Bvchr3_bp56613765	2826821	2827697	875	876
Id:HN122508:Marker:BB01892:Chr:3:cM:34.43	694	8	662	-	0_Bvchr3_bp56613765	4081025	4081679	654	654
Id:HN146122:Marker:BB09576:Chr:3:cM:37.06	784	25	778	-	0_Bvchr3_bp56613765	4503567	4504320	753	753
Id:HN137900:Marker:BB09577:Chr:3:cM:40.55	781	9	780	+	0_Bvchr3_bp56613765	4719436	4720207	768	771
Id:HN134399:Marker:BB02592:Chr:3:cM:41.14	714	0	714	+	0_Bvchr3_bp56613765	4720716	4721430	712	714
Id:BQ584658:Marker:TG_ESQ09:Chr:3:cM:43.65	688	138	688	-	0_Bvchr3_bp56613765	5114937	5115490	550	553
Id:HN143863:Marker:BB05563:Chr:3:cM:44.55	795	19	795	+	0_Bvchr3_bp56613765	5469321	5470097	776	776
Id:HN129440:Marker:BB00771:Chr:3:cM:47.01	685	68	685	-	0_Bvchr3_bp56613765	6068879	6069496	614	617
Id:HN137211:Marker:BB00817:Chr:3:cM:47.01	817	44	800	-	0_Bvchr3_bp56613765	6072558	6073314	756	756
Id:HN148146:Marker:BB00322:Chr:3:cM:47.6	666	36	646	+	0_Bvchr3_bp56613765	6202803	6203413	609	610
Id:BQ585441:Marker:TG_ESQ02:Chr:3:cM:50.63	633	296	633	-	0_Bvchr3_bp56613765	6830764	6831100	336	337
Id:HN139451:Marker:BB04437:Chr:3:cM:51.82	706	0	701	-	0_Bvchr3_bp56613765	7221780	7222481	701	701
Id:BQ592330:Marker:EB01076:Chr:3:cM:51.82	588	7	377	+	0_Bvchr3_bp56613765	7254404	7254776	370	372
Id:HN119428:Marker:BB09005:Chr:3:cM:51.82	537	0	537	+	0_Bvchr3_bp56613765	7683237	7683774	537	537
Id:HN153393:Marker:BB02851:Chr:3:cM:52.71	652	34	652	-	0_Bvchr3_bp56613765	7795075	7795693	618	618
Id:HN123574:Marker:BB09423:Chr:3:cM:52.71	558	22	548	+	0_Bvchr3_bp56613765	7795758	7796284	525	526
Id:HN148373:Marker:BB08033:Chr:3:cM:53.6	980	66	978	+	0_Bvchr3_bp56613765	7942597	7943509	910	912
Id:BQ584484:Marker:TG_E0018:Chr:3:cM:53.6	482	12	344	-	0_Bvchr3_bp56613765	8003083	8003415	332	332
Id:BQ587653:Marker:TG_E0201:Chr:3:cM:58.87	652	0	652	+	0_Bvchr3_bp56613765	11749222	11749874	652	652
Id:HN138177:Marker:BB09173:Chr:3:cM:61.91	615	15	615	-	0_Bvchr3_bp56613765	13284599	13285199	599	600
Id:BQ585450:Marker:TG_E0045:Chr:3:cM:62.8	622	296	622	-	0_Bvchr3_bp56613765	14738471	14738798	325	326
Id:BQ585450:Marker:TG_E0045:Chr:3:cM:62.8	622	0	249	-	0_Bvchr3_bp56613765	14738845	14739094	242	256
Id:HN133983:Marker:BB00011:Chr:3:cM:62.8	1009	25	1009	+	0_Bvchr3_bp56613765	14916131	14917115	978	984
Id:HN141684:Marker:BB02579:Chr:3:cM:65.49	649	11	649	+	0_Bvchr3_bp56613765	15068839	15069476	632	643
Id:HN135789:Marker:BB02488:Chr:3:cM:63.81	722	0	697	+	0_Bvchr3_bp56613765	15119457	15120154	696	697
Id:HN141092:Marker:BB07436:Chr:3:cM:68.21	737	0	736	+	0_Bvchr3_bp56613765	15485073	15485809	736	736
Id:HN144048:Marker:BB08682:Chr:3:cM:68.8	784	16	784	-	0_Bvchr3_bp56613765	16225903	16226671	765	768
Id:bv-cluster3506:Marker:EB00709:Chr:3:cM:69.98	787	312	775	+	0_Bvchr3_bp56613765	16451795	16452258	460	463
Id:HN128939:Marker:BB07882:Chr:3:cM:69.98	757	36	757	+	0_Bvchr3_bp56613765	16598080	16598802	716	722
Id:HN129494:Marker:BB03283:Chr:3:cM:72.96	762	13	762	-	0_Bvchr3_bp56613765	16626423	16627172	742	749
Id:HN143301:Marker:BB07405:Chr:3:cM:69.98	850	28	850	+	0_Bvchr3_bp56613765	17293933	17294755	822	822
Id:HN137850:Marker:BB07366:Chr:3:cM:69.98	712	37	712	-	0_Bvchr3_bp56613765	17463397	17464072	674	675
Id:HN134020:Marker:BB03382:Chr:3:cM:69.39	624	12	624	-	0_Bvchr3_bp56613765	17466117	17466729	612	612
Id:HN144618:Marker:BB02782:Chr:3:cM:70.57	598	33	598	+	0_Bvchr3_bp56613765	17578021	17578586	561	565
Id:HN135424:Marker:BB03935:Chr:3:cM:69.99	903	15	903	+	0_Bvchr3_bp56613765	17602061	17602949	884	888
Id:BQ584599:Marker:TG_E0008:Chr:3:cM:72.07	640	0	611	+	0_Bvchr3_bp56613765	17666538	17667149	611	611
Id:HN131512:Marker:BB09196:Chr:3:cM:69.98	793	14	773	-	0_Bvchr3_bp56613765	17685104	17685863	759	759
Id:HN140070:Marker:BB04690:Chr:3:cM:74.58	848	14	848	+	0_Bvchr3_bp56613765	18928062	18928896	828	834
Id:HN136993:Marker:BB02212:Chr:3:cM:76.38	832	21	832	-	0_Bvchr3_bp56613765	19027699	19028510	808	811
Id:HN137160:Marker:BB07637:Chr:3:cM:79.57	960	34	960	+	0_Bvchr3_bp56613765	21032548	21033474	925	926
Id:HN141498:Marker:BB09535:Chr:3:cM:78.98	785	0	785	-	0_Bvchr3_bp56613765	22329983	22330768	785	785
Id:HN147968:Marker:BB01494:Chr:3:cM:83.26	872	0	872	-	0_Bvchr3_bp56613765	45123166	45124038	871	872
Id:HN124683:Marker:BB03930:Chr:3:cM:84.7	852	19	834	-	0_Bvchr3_bp56613765	46591331	46592146	810	815
Id:HN131184:Marker:BB01459:Chr:3:cM:84.7	892	0	883	+	0_Bvchr3_bp56613765	47674665	47675548	883	883
Id:HN142351:Marker:BB07534:Chr:3:cM:84.7	846	37	831	-	0_Bvchr3_bp56613765	47688523	47689317	793	794
Id:BQ582493:Marker:TG_E0049:Chr:3:cM:84.7	658	278	531	-	0_Bvchr3_bp56613765	47763917	47764170	253	253
Id:BQ588335:Marker:EB00975:Chr:3:cM:84.7	468	62	323	+	0_Bvchr3_bp56613765	47806517	47806778	261	261
Id:BQ583781:Marker:MP_E0031:Chr:3:cM:84.7	420	38	420	+	0_Bvchr3_bp56613765	47849499	47849881	382	382
Id:BQ582876:Marker:TG_ESQ03:Chr:3:cM:85.3	660	0	660	-	0_Bvchr3_bp56613765	48128637	48129297	659	659
Id:HN144526:Marker:BB08671:Chr:3:cM:85.59	699	33	699	-	0_Bvchr3_bp56613765	48345333	48345999	665	666
Id:HN131222:Marker:BB03765:Chr:3:cM:85.71	765	0	757	-	0_Bvchr3_bp56613765	48415959	48416716	757	757
Id:HN145813:Marker:BB07705:Chr:3:cM:85.88	746	19	736	+	0_Bvchr3_bp56613765	49326630	49327347	717	717
Id:BQ584642:Marker:TG_ESQ07:Chr:3:cM:85.88	621	24	416	-	0_Bvchr3_bp56613765	49334212	49334604	392	392
Id:HN144780:Marker:BB08536:Chr:3:cM:86.77	791	21	780	-	0_Bvchr3_bp56613765	50494314	50495073	759	759
Id:BG577451:Marker:MP_pmc:Chr:3:cM:86.77	643	0	637	-	0_Bvchr3_bp56613765	50514105	50514742	631	637
Id:HN121343:Marker:BB01072:Chr:3:cM:88.87	765	13	765	-	0_Bvchr3_bp56613765	51410136	51410888	752	752
Id:HN145922:Marker:BB00280:Chr:3:cM:88.57	682	28	673	+	0_Bvchr3_bp56613765	51966785	51967430	642	645
Id:HN119099:Marker:BB08967:Chr:3:cM:88.57	859	35	859	+	0_Bvchr3_bp56613765	52178220	52179044	824	824
Id:HN140260:Marker:BB00135:Chr:3:cM:89.46	868	28	868	+	0_Bvchr3_bp56613765	52358254	52359094	836	840
Id:HN137434:Marker:BB02625:Chr:3:cM:89.76	824	26	824	-	0_Bvchr3_bp56613765	52678006	52678805	789	803
Id:BQ582558:Marker:EB00804:Chr:3:cM:89.46	640	137	538	+	0_Bvchr3_bp56613765	52779539	52780030	401	491
Id:HN145896:Marker:BB03709:Chr:3:cM:90.35	546	27	523	+	0_Bvchr3_bp56613765	53054971	53055467	493	496
Id:BQ584724:Marker:TG_ESQ10:Chr:3:cM:91.84	636	0	636	-	0_Bvchr3_bp56613765	53298518	53299154	636	636
Id:AW063029:Marker:EB00084:Chr:3:cM:92.13	994	75	488	-	0_Bvchr3_bp56613765	53305667	53306080	413	413
Id:HN122113:Marker:BB04287:Chr:3:cM:91.84	692	25	692	-	0_Bvchr3_bp56613765	53376828	53377494	664	667
Id:HN137976:Marker:BB00929:Chr:3:cM:91.54	709	15	689	-	0_Bvchr3_bp56613765	53400530	53401203	673	674
Id:HN143878:Marker:BB05405:Chr:3:cM:93.32	880	16	871	+	0_Bvchr3_bp56613765	53683748	53684603	855	855
Id:BQ590000:Marker:EB00113:Chr:3:cM:94.51	602	150	555	-	0_Bvchr3_bp56613765	53701633	53702121	405	488
Id:HN130785:Marker:BB08087:Chr:3:cM:93.62	483	22	477	-	0_Bvchr3_bp56613765	53720594	53721049	452	455
Id:HN126423:Marker:BB07646:Chr:3:cM:95.7	774	0	774	-	0_Bvchr3_bp56613765	54237715	54238489	773	774
Id:HN128512:Marker:BB03046:Chr:3:cM:97.2	786	36	786	-	0_Bvchr3_bp56613765	54911421	54912172	746	751
Id:HN119990:Marker:BB06017:Chr:3:cM:97.2	741	27	712	-	0_Bvchr3_bp56613765	54914471	54915156	685	685
3S_BES_z33E12_F	863	4	855	+	0_Bvchr3_bp56613765	55802043	55802894	850	851
3S_BES_z33E12_R	800	0	770	-	0_Bvchr3_bp56613765	55899840	55900610	770	770
Id:HN133102:Marker:BB07569:Chr:3:cM:100.49	805	41	789	+	0_Bvchr3_bp56613765	55919452	55920199	745	748
Id:BQ585805:Marker:MP_E0093:Chr:3:cM:107.54	635	12	368	-	0_Bvchr3_bp56613765	55948821	55949177	356	356
Id:ED828994:Marker:KI_R0613:Chr:3:cM:102.08	584	0	568	+	0_Bvchr3_bp56613765	56103477	56104045	563	568
4N_BES_z45L24_F	878	60	878	+	0_Bvchr4_bp61636867	217230	218048	818	818
4N_BES_z45L24_R	453	15	453	-	0_Bvchr4_bp61636867	317857	318295	435	438
Id:AY535079:Marker:MP_ant:Chr:4:cM:0	579	0	579	-	0_Bvchr4_bp61636867	1496346	1496925	579	579
Id:BQ583702:Marker:EB00414:Chr:4:cM:7	577	0	221	-	0_Bvchr4_bp61636867	2632388	2632609	221	221
Id:HN141234:Marker:BB07983:Chr:4:cM:9.1	897	0	897	-	0_Bvchr4_bp61636867	3076492	3077389	897	897
Id:HN148007:Marker:BB08889:Chr:4:cM:8.5	554	14	544	-	0_Bvchr4_bp61636867	3101156	3101685	526	530
Id:HN142299:Marker:BB06347:Chr:4:cM:11.4	738	19	738	+	0_Bvchr4_bp61636867	3314622	3315342	708	729
Id:HN142757:Marker:BB08989:Chr:4:cM:12.6	462	48	462	-	0_Bvchr4_bp61636867	3553923	3554337	414	414
Id:AY535057:Marker:MP_R0117:Chr:4:cM:15.9	789	0	788	+	0_Bvchr4_bp61636867	3973553	3974341	781	788
Id:bv-cluster987:Marker:EB00753:Chr:4:cM:17.4	741	310	741	+	0_Bvchr4_bp61636867	4443178	4443607	429	431
Id:BQ584079:Marker:MP_ESQ01:Chr:4:cM:21.5	611	11	485	-	0_Bvchr4_bp61636867	5056551	5057025	473	474
Id:BQ584424:Marker:TG_E0017:Chr:4:cM:23	641	0	641	-	0_Bvchr4_bp61636867	5192887	5193528	639	641
Id:HN133741:Marker:BB00062:Chr:4:cM:23	907	39	907	+	0_Bvchr4_bp61636867	5325765	5326633	866	868
Id:bv-cluster2700:Marker:EB00149:Chr:4:cM:26.3	891	347	801	+	0_Bvchr4_bp61636867	5912612	5913166	451	554
Id:HN131320:Marker:BB01811:Chr:4:cM:28.9	933	21	932	+	0_Bvchr4_bp61636867	6173637	6174548	911	911
Id:HN141722:Marker:BB01216:Chr:4:cM:33.2	810	0	810	+	0_Bvchr4_bp61636867	7263333	7264143	810	810
Id:BQ592046:Marker:MP_E0122:Chr:4:cM:37.7	504	0	504	+	0_Bvchr4_bp61636867	7889660	7890164	504	504
Id:HN119008:Marker:BB03219:Chr:4:cM:36.8	691	15	648	+	0_Bvchr4_bp61636867	7893368	7894001	631	633
Id:HN129450:Marker:BB08765:Chr:4:cM:38	426	0	426	+	0_Bvchr4_bp61636867	7921058	7921484	426	426
Id:HN143286:Marker:BB06564:Chr:4:cM:41.5	838	0	838	-	0_Bvchr4_bp61636867	9402124	9402961	837	838
Id:bv-cluster3611:Marker:EB00107:Chr:4:cM:43.5	952	264	692	+	0_Bvchr4_bp61636867	9600576	9601210	428	634
Id:HN127280:Marker:BB08185:Chr:4:cM:44.9	854	27	854	+	0_Bvchr4_bp61636867	9715490	9716317	826	827
Id:BQ594665:Marker:EB00154:Chr:4:cM:45.6	624	27	428	-	0_Bvchr4_bp61636867	9721618	9722019	397	401
Id:HN124864:Marker:BB07374:Chr:4:cM:46.8	743	0	743	-	0_Bvchr4_bp61636867	9754765	9755508	743	743
Id:HN130817:Marker:BB09199:Chr:4:cM:49	575	13	571	+	0_Bvchr4_bp61636867	10539943	10540501	558	558
Id:HN122705:Marker:BB05442:Chr:4:cM:52	804	0	802	+	0_Bvchr4_bp61636867	11260539	11261341	802	802
Id:BQ585437:Marker:TG_E0164:Chr:4:cM:53.2	557	305	525	-	0_Bvchr4_bp61636867	11952326	11952546	220	220
Id:HN129298:Marker:BB00758:Chr:4:cM:54.7	679	36	679	+	0_Bvchr4_bp61636867	12314466	12315109	643	643
Id:BQ590791:Marker:EB00145:Chr:4:cM:54.1	498	0	466	+	0_Bvchr4_bp61636867	12314647	12315202	465	555
Id:HN134762:Marker:BB02507:Chr:4:cM:54.7	650	17	650	+	0_Bvchr4_bp61636867	12316096	12316729	631	633
Id:HN141417:Marker:BB09338:Chr:4:cM:55.3	802	0	797	+	0_Bvchr4_bp61636867	12495933	12496730	796	797
Id:BQ592298:Marker:EB00144:Chr:4:cM:55.4	587	173	587	-	0_Bvchr4_bp61636867	12561195	12561609	414	414
Id:ED829002:Marker:KI_R0876:Chr:4:cM:55.5	1257	8	1257	+	0_Bvchr4_bp61636867	12705853	12707102	1246	1250
Id:HN126907:Marker:BB07110:Chr:4:cM:56.7	754	22	749	+	0_Bvchr4_bp61636867	14311477	14312204	725	727
Id:BQ587662:Marker:TG_E0070:Chr:4:cM:58.2	641	0	641	-	0_Bvchr4_bp61636867	16078848	16079489	640	640
Id:bv-cluster618:Marker:EB00733:Chr:4:cM:58.2	594	320	594	-	0_Bvchr4_bp61636867	16172116	16172390	274	274
Id:HN153411:Marker:BB06846:Chr:4:cM:58.2	550	64	550	+	0_Bvchr4_bp61636867	17198648	17199134	484	486
Id:HN138522:Marker:BB03441:Chr:4:cM:58.2	718	25	718	-	0_Bvchr4_bp61636867	17516882	17517575	693	693
Id:HN140321:Marker:BB05594:Chr:4:cM:59.6	796	13	796	-	0_Bvchr4_bp61636867	18975637	18976420	783	783
Id:HN120866:Marker:BB04066:Chr:4:cM:59.1	770	0	770	-	0_Bvchr4_bp61636867	19341911	19342681	769	770
Id:HN142733:Marker:BB03664:Chr:4:cM:59.9	729	35	729	+	0_Bvchr4_bp61636867	22281527	22282221	692	694
Id:HN123695:Marker:BB02262:Chr:4:cM:59.9	638	24	638	+	0_Bvchr4_bp61636867	22304956	22305571	611	615
Id:HN137635:Marker:BB08885:Chr:4:cM:60.5	683	0	668	-	0_Bvchr4_bp61636867	22695577	22696245	668	668
Id:HN125096:Marker:BB02134:Chr:4:cM:62.1	849	0	845	+	0_Bvchr4_bp61636867	22736096	22736941	844	845
Id:HN135625:Marker:BB07408:Chr:4:cM:66.4	663	0	663	+	0_Bvchr4_bp61636867	22752459	22753122	663	663
Id:HN124015:Marker:BB01241:Chr:4:cM:66.4	848	40	843	+	0_Bvchr4_bp61636867	22868313	22869116	803	803
Id:HN139117:Marker:BB09278:Chr:4:cM:65	928	67	921	-	0_Bvchr4_bp61636867	22960757	22961611	852	854
Id:HN132556:Marker:BB04514:Chr:4:cM:66.7	636	70	636	+	0_Bvchr4_bp61636867	24557313	24557879	566	566
Id:HN134486:Marker:BB06852:Chr:4:cM:69.2	544	0	511	+	0_Bvchr4_bp61636867	24782702	24783213	511	511
Id:HN131688:Marker:BB09506:Chr:4:cM:66.7	866	25	838	+	0_Bvchr4_bp61636867	24906214	24907027	812	813
Id:HN120448:Marker:BB01883:Chr:4:cM:66.7	901	20	901	-	0_Bvchr4_bp61636867	25332829	25333709	880	881
Id:bv-cluster2936:Marker:EB00174:Chr:6:cM:66.42	1297	229	541	+	0_Bvchr4_bp61636867	30936372	30936684	308	312
Id:BQ586955:Marker:EB00531:Chr:4:cM:73	634	168	373	-	0_Bvchr4_bp61636867	45227604	45227809	205	205
Id:HN147549:Marker:BB01957:Chr:4:cM:72.7	883	34	883	+	0_Bvchr4_bp61636867	45317929	45318778	848	849
Id:HN141267:Marker:BB02499:Chr:4:cM:73	706	28	696	+	0_Bvchr4_bp61636867	45357815	45358483	668	668
Id:HN147583:Marker:BB04555:Chr:4:cM:73	783	34	782	+	0_Bvchr4_bp61636867	45379803	45380551	744	748
Id:HN136777:Marker:BB03240:Chr:4:cM:73	656	31	656	+	0_Bvchr4_bp61636867	46396950	46397575	623	625
Id:HN141456:Marker:BB08436:Chr:4:cM:73.2	703	29	703	+	0_Bvchr4_bp61636867	46700408	46701082	674	674
Id:HN137422:Marker:BB07283:Chr:4:cM:74.4	873	45	873	-	0_Bvchr4_bp61636867	47295813	47296641	828	828
Id:HN140340:Marker:BB01945:Chr:4:cM:74.4	670	0	646	-	0_Bvchr4_bp61636867	47403356	47404002	646	646
Id:HN124630:Marker:BB09260:Chr:4:cM:75.3	843	21	843	+	0_Bvchr4_bp61636867	47745608	47746430	822	822
Id:HN139461:Marker:BB05962:Chr:4:cM:75.9	889	29	889	+	0_Bvchr4_bp61636867	48372170	48373030	860	860
Id:BQ587734:Marker:MP_ESQ05:Chr:3:cM:58.87	687	360	673	+	0_Bvchr4_bp61636867	48764893	48765206	313	313
Id:HN147292:Marker:BB09001:Chr:4:cM:78.2	444	21	441	+	0_Bvchr4_bp61636867	50512801	50513221	420	420
Id:BQ582630:Marker:KI_E2799:Chr:4:cM:78.2	690	0	690	+	0_Bvchr4_bp61636867	51524592	51525282	689	689
Id:bv-cluster3173:Marker:EB00024:Chr:4:cM:81.3	841	1	817	+	0_Bvchr4_bp61636867	52260524	52261436	741	844
Id:BQ586991:Marker:TG_E0079:Chr:4:cM:80.4	654	18	477	+	0_Bvchr4_bp61636867	52260602	52261157	458	555
Id:HN142376:Marker:BB02703:Chr:4:cM:82.6	748	0	748	-	0_Bvchr4_bp61636867	52515448	52516196	748	748
Id:BQ584699:Marker:TG_E0004:Chr:4:cM:85.9	647	0	624	-	0_Bvchr4_bp61636867	56654752	56655376	624	624
Id:HN140122:Marker:BB05221:Chr:4:cM:86.2	811	0	811	-	0_Bvchr4_bp61636867	56755879	56756689	810	811
Id:BQ586741:Marker:TG_E0080:Chr:4:cM:88.3	482	0	463	-	0_Bvchr4_bp61636867	57632633	57633096	463	463
Id:BQ588325:Marker:MP_E0048:Chr:4:cM:88.3	569	97	569	-	0_Bvchr4_bp61636867	57652086	57652662	472	576
Id:HN123774:Marker:BB09522:Chr:4:cM:89.2	724	0	724	+	0_Bvchr4_bp61636867	57675316	57676040	723	724
Id:HN137582:Marker:BB00205:Chr:4:cM:97.9	851	0	851	+	0_Bvchr4_bp61636867	60796686	60797537	851	851
Id:HN130789:Marker:BB01011:Chr:4:cM:97.9	778	25	778	+	0_Bvchr4_bp61636867	60796709	60797463	747	754
Id:HN125467:Marker:BB04019:Chr:4:cM:98	811	26	811	-	0_Bvchr4_bp61636867	60844884	60845669	785	785
Id:BQ590816:Marker:TG_E0241:Chr:4:cM:98.8	478	7	461	+	0_Bvchr4_bp61636867	60917476	60917931	452	455
Id:HN128625:Marker:BB02738:Chr:4:cM:100.3	591	4	591	+	0_Bvchr4_bp61636867	60947036	60947622	581	587
Id:BQ585666:Marker:TG_E0043:Chr:4:cM:102.3	632	14	544	+	0_Bvchr4_bp61636867	61118619	61119268	530	649
Id:BQ592263:Marker:MP_E0118:Chr:4:cM:104.4	600	0	452	-	0_Bvchr4_bp61636867	61228789	61229241	452	452
4S_BES_z42G10_R	796	0	777	+	0_Bvchr4_bp61636867	61382831	61383608	777	777
Id:HN122736:Marker:BB08412:Chr:4:cM:106.7	593	9	593	-	0_Bvchr4_bp61636867	61442635	61443219	584	584
4S_BES_z42G10_F	965	28	964	-	0_Bvchr4_bp61636867	61495633	61496569	935	936
Id:HN147065:Marker:BB01727:Chr:4:cM:108	859	0	846	-	0_Bvchr4_bp61636867	61526603	61527449	846	846
Id:HN140896:Marker:BB05826:Chr:4:cM:107.1	762	16	762	-	0_Bvchr4_bp61636867	61560781	61561526	745	746
5N_BES_z4C10_R	946	0	937	+	0_Bvchr5_bp67669741	206517	207453	936	937
5N_BES_z4C10_F	892	20	892	-	0_Bvchr5_bp67669741	328431	329303	870	872
Id:BQ595156:Marker:MP_E0128:Chr:5:cM:0	518	0	518	+	0_Bvchr5_bp67669741	491152	491670	516	518
Id:HN137053:Marker:BB09445:Chr:5:cM:3.07	784	0	763	+	0_Bvchr5_bp67669741	837309	838072	762	763
Id:HN136848:Marker:BB07054:Chr:5:cM:3.09	735	6	722	+	0_Bvchr5_bp67669741	837789	838505	716	716
Id:ED829000:Marker:KI_R0849:Chr:5:cM:4.33	1420	15	1420	+	0_Bvchr5_bp67669741	988310	989708	1387	1406
Id:HN123483:Marker:BB03826:Chr:5:cM:5.58	680	0	661	+	0_Bvchr5_bp67669741	1150822	1151483	660	661
Id:HN127808:Marker:BB07845:Chr:5:cM:7.45	465	25	446	+	0_Bvchr5_bp67669741	1401080	1401502	420	422
Id:HN126926:Marker:BB06890:Chr:5:cM:13.33	836	0	804	+	0_Bvchr5_bp67669741	2536607	2537411	804	804
Id:HN140948:Marker:BB03421:Chr:5:cM:13.33	600	0	600	-	0_Bvchr5_bp67669741	2545590	2546190	594	600
Id:BQ583472:Marker:MP_E0035:Chr:5:cM:16.98	636	256	460	+	0_Bvchr5_bp67669741	3512314	3512518	204	204
Id:HN125941:Marker:BB09436:Chr:5:cM:18.11	823	33	814	+	0_Bvchr5_bp67669741	3790665	3791446	780	781
Id:BQ587624:Marker:EB00959:Chr:5:cM:19.45	645	323	531	+	0_Bvchr5_bp67669741	4286536	4286744	208	208
Id:BQ584575:Marker:TG_E0019:Chr:5:cM:20.81	360	0	360	-	0_Bvchr5_bp67669741	4340769	4341129	360	360
Id:HN118499:Marker:BB09536:Chr:5:cM:20.18	801	36	801	+	0_Bvchr5_bp67669741	4542545	4543310	764	765
Id:BQ585062:Marker:KI_E2757:Chr:5:cM:20.49	427	0	427	+	0_Bvchr5_bp67669741	4669049	4669476	427	427
Id:HN120068:Marker:BB05019:Chr:5:cM:26.47	658	0	658	+	0_Bvchr5_bp67669741	6945859	6946517	658	658
Id:HN132800:Marker:BB05478:Chr:5:cM:29.54	800	45	800	-	0_Bvchr5_bp67669741	7678843	7679598	755	755
Id:HN153406:Marker:BB09389:Chr:5:cM:30.79	715	0	695	+	0_Bvchr5_bp67669741	8345669	8346364	694	695
Id:BQ586660:Marker:MP_E0073:Chr:5:cM:31.41	656	286	604	+	0_Bvchr5_bp67669741	8605965	8606283	316	316
Id:HN119246:Marker:BB02563:Chr:5:cM:36.43	798	36	798	-	0_Bvchr5_bp67669741	9961349	9962111	760	762
Id:AY535075:Marker:MP_R0038:Chr:5:cM:35.71	663	0	663	-	0_Bvchr5_bp67669741	9989988	9990653	650	666
Id:HN145292:Marker:BB07899:Chr:5:cM:37.67	598	0	598	+	0_Bvchr5_bp67669741	10274829	10275427	591	598
Id:HN143118:Marker:BB03063:Chr:5:cM:40.16	633	36	633	+	0_Bvchr5_bp67669741	12227709	12228306	596	597
Id:BQ587661:Marker:TG_E0074:Chr:5:cM:39.86	533	187	483	-	0_Bvchr5_bp67669741	12233538	12233834	296	296
Id:HN118588:Marker:BB07916:Chr:5:cM:40.58	599	0	599	+	0_Bvchr5_bp67669741	12323929	12324528	599	599
Id:HN143530:Marker:BB04874:Chr:5:cM:41.39	766	16	766	-	0_Bvchr5_bp67669741	12437403	12438153	746	750
Id:HN139339:Marker:BB08600:Chr:5:cM:41.4	797	29	797	+	0_Bvchr5_bp67669741	12448857	12449626	765	769
Id:HN146182:Marker:BB08026:Chr:5:cM:41.71	916	21	908	+	0_Bvchr5_bp67669741	12757946	12758834	883	889
Id:HN138986:Marker:BB09416:Chr:5:cM:41.71	896	24	896	+	0_Bvchr5_bp67669741	13011912	13012784	870	872
Id:HN129733:Marker:BB05971:Chr:5:cM:41.71	813	34	813	-	0_Bvchr5_bp67669741	13540543	13541322	778	779
Id:BQ587668:Marker:TG_E0075:Chr:5:cM:42.32	580	12	580	+	0_Bvchr5_bp67669741	14226080	14226648	568	568
Id:AF295645:Marker:MP_gdh:Chr:5:cM:44.2	758	26	758	+	0_Bvchr5_bp67669741	15493226	15493958	728	730
Id:BQ586784:Marker:TG_E0081:Chr:5:cM:44.82	551	0	551	-	0_Bvchr5_bp67669741	16644744	16645295	550	551
Id:HN122930:Marker:BB07206:Chr:5:cM:44.82	588	0	554	+	0_Bvchr5_bp67669741	16752040	16752594	554	554
Id:HN121013:Marker:BB09139:Chr:5:cM:45.75	822	0	822	-	0_Bvchr5_bp67669741	18333851	18334673	821	822
Id:BQ592726:Marker:TG_E0041:Chr:5:cM:46.05	645	14	458	+	0_Bvchr5_bp67669741	18369588	18370032	444	444
Id:HN142643:Marker:BB00626:Chr:5:cM:46.67	823	43	811	+	0_Bvchr5_bp67669741	19154696	19155464	768	768
Id:HN147191:Marker:BB07715:Chr:5:cM:46.67	743	16	721	-	0_Bvchr5_bp67669741	19268867	19269573	705	706
Id:HN122802:Marker:BB08158:Chr:5:cM:46.67	546	58	532	-	0_Bvchr5_bp67669741	19726065	19726539	474	474
Id:ED018914:Marker:MP_R0115:Chr:5:cM:46.67	1260	0	1260	-	0_Bvchr5_bp67669741	19829524	19830784	1259	1260
Id:BQ583197:Marker:TG_E0039:Chr:5:cM:46.36	496	11	496	-	0_Bvchr5_bp67669741	19970699	19971186	485	487
Id:HN137372:Marker:BB08896:Chr:5:cM:47.6	543	26	524	+	0_Bvchr5_bp67669741	21402313	21402811	498	498
Id:HN126320:Marker:BB09279:Chr:5:cM:47.6	776	20	771	+	0_Bvchr5_bp67669741	21445463	21446214	750	751
Id:HN128339:Marker:BB09660:Chr:6:cM:55.05	829	0	829	+	0_Bvchr5_bp67669741	23393905	23394734	829	829
Id:BQ582547:Marker:TG_E0065:Chr:5:cM:48.53	635	15	635	-	0_Bvchr5_bp67669741	23703666	23704286	612	618
Id:HN139405:Marker:BB07571:Chr:5:cM:48.53	738	0	738	+	0_Bvchr5_bp67669741	23778114	23778852	738	738
Id:HN121617:Marker:BB05573:Chr:5:cM:48.53	736	32	736	-	0_Bvchr5_bp67669741	23963039	23963743	703	704
Id:HN137868:Marker:BB08898:Chr:5:cM:49.14	461	26	461	+	0_Bvchr5_bp67669741	24589879	24590314	434	435
Id:HN138996:Marker:BB09459:Chr:5:cM:49.45	765	0	765	-	0_Bvchr5_bp67669741	26126553	26127318	762	765
Id:HN128878:Marker:BB01050:Chr:5:cM:48.83	814	14	814	+	0_Bvchr5_bp67669741	26578504	26579304	800	800
Id:BQ582522:Marker:EB00803:Chr:5:cM:49.45	637	24	367	-	0_Bvchr5_bp67669741	26815430	26815890	343	460
Id:HN134814:Marker:BB04564:Chr:5:cM:49.45	899	31	899	+	0_Bvchr5_bp67669741	27152275	27153143	867	868
Id:HN146458:Marker:BB03194:Chr:5:cM:49.53	796	37	796	-	0_Bvchr5_bp67669741	27170945	27171705	755	760
Id:HN136425:Marker:BB08773:Chr:5:cM:49.45	834	0	834	+	0_Bvchr5_bp67669741	27313082	27313916	834	834
Id:HN142781:Marker:BB09334:Chr:5:cM:49.45	791	14	791	+	0_Bvchr5_bp67669741	27335043	27335820	775	777
Id:HN146353:Marker:BB05113:Chr:5:cM:49.45	849	25	849	+	0_Bvchr5_bp67669741	27955196	27956021	821	825
Id:HN142361:Marker:BB09435:Chr:5:cM:49.45	782	33	765	+	0_Bvchr5_bp67669741	28158296	28159028	731	732
Id:HN143762:Marker:BB02030:Chr:5:cM:56.54	910	33	910	-	0_Bvchr5_bp67669741	28304928	28305805	877	877
Id:HN144320:Marker:BB07674:Chr:5:cM:52.16	840	36	833	-	0_Bvchr5_bp67669741	28567671	28568468	797	797
Id:HN127319:Marker:BB07665:Chr:5:cM:50.99	747	0	747	+	0_Bvchr5_bp67669741	28777165	28777912	746	747
Id:HN139751:Marker:BB05605:Chr:5:cM:50.99	783	27	783	+	0_Bvchr5_bp67669741	30961884	30962640	756	756
Id:HN134967:Marker:BB09557:Chr:5:cM:53.46	556	12	556	-	0_Bvchr5_bp67669741	31657841	31658385	543	544
Id:HN136573:Marker:BB01847:Chr:5:cM:56.81	855	25	855	+	0_Bvchr5_bp67669741	32036188	32037018	830	830
Id:HN142363:Marker:BB00924:Chr:5:cM:53.89	705	5	702	+	0_Bvchr5_bp67669741	32925662	32926359	696	697
Id:HN141810:Marker:BB01166:Chr:5:cM:57.15	908	0	908	-	0_Bvchr5_bp67669741	33205430	33206339	899	916
Id:HN125446:Marker:BB00665:Chr:5:cM:53.76	1077	13	1042	-	0_Bvchr5_bp67669741	34035320	34036348	1025	1029
Id:HN128568:Marker:BB05534:Chr:5:cM:50.99	833	16	816	+	0_Bvchr5_bp67669741	34772011	34772811	800	800
Id:HN153410:Marker:BB08625:Chr:5:cM:52.22	514	17	505	+	0_Bvchr5_bp67669741	34800740	34801228	488	488
Id:HN133669:Marker:BB03496:Chr:5:cM:51.3	693	11	693	+	0_Bvchr5_bp67669741	35616224	35616906	680	682
Id:HN147016:Marker:BB07445:Chr:5:cM:55.92	698	3	698	-	0_Bvchr5_bp67669741	35992210	35992905	694	695
Id:HN140014:Marker:BB08011:Chr:5:cM:53.46	885	63	885	-	0_Bvchr5_bp67669741	37173248	37174070	820	822
Id:HN122039:Marker:BB07196:Chr:5:cM:54.07	848	27	848	+	0_Bvchr5_bp67669741	37629261	37630082	820	821
Id:HN132444:Marker:BB06155:Chr:5:cM:50.99	619	40	611	+	0_Bvchr5_bp67669741	37934740	37935311	571	571
Id:HN147212:Marker:BB05481:Chr:5:cM:50.99	778	0	778	+	0_Bvchr5_bp67669741	38308835	38309613	778	778
Id:HN137199:Marker:BB06238:Chr:5:cM:54.07	846	25	846	-	0_Bvchr5_bp67669741	39028052	39028873	821	821
Id:HN140622:Marker:BB00420:Chr:5:cM:55.31	781	71	781	-	0_Bvchr5_bp67669741	39654289	39654999	710	710
Id:HN143056:Marker:BB01349:Chr:5:cM:54.07	554	17	550	-	0_Bvchr5_bp67669741	39776045	39776578	533	533
Id:BQ586778:Marker:EB00393:Chr:5:cM:50.99	578	14	281	+	0_Bvchr5_bp67669741	40486902	40487169	267	267
Id:HN119751:Marker:BB04091:Chr:5:cM:54.69	823	34	823	+	0_Bvchr5_bp67669741	40839784	40840573	786	789
Id:HN145716:Marker:BB09652:Chr:2:cM:38.65	834	18	834	+	0_Bvchr5_bp67669741	41458214	41459030	814	816
Id:HN123983:Marker:BB04654:Chr:5:cM:51.3	742	39	742	+	0_Bvchr5_bp67669741	42558576	42559279	703	703
Id:HN153395:Marker:BB03518:Chr:5:cM:52.53	696	23	696	-	0_Bvchr5_bp67669741	42681419	42682092	672	673
Id:HN121822:Marker:BB07652:Chr:5:cM:50.99	706	5	706	-	0_Bvchr5_bp67669741	42819743	42820444	700	701
Id:HN146123:Marker:BB02631:Chr:5:cM:56.17	785	29	785	+	0_Bvchr5_bp67669741	42869862	42870618	754	756
Id:HN142232:Marker:BB01253:Chr:5:cM:53.15	785	0	759	-	0_Bvchr5_bp67669741	43106270	43107029	759	759
Id:BQ586685:Marker:KI_E2786:Chr:5:cM:53.64	646	0	375	+	0_Bvchr5_bp67669741	43245282	43245657	375	375
Id:HN134042:Marker:BB03840:Chr:5:cM:54.07	910	0	898	+	0_Bvchr5_bp67669741	43287272	43288170	898	898
Id:HN125358:Marker:BB07471:Chr:5:cM:55.61	825	26	820	+	0_Bvchr5_bp67669741	43407097	43407892	793	795
Id:HN118547:Marker:BB00600:Chr:5:cM:54.07	902	22	876	+	0_Bvchr5_bp67669741	43516475	43517329	854	854
Id:HN143294:Marker:BB04494:Chr:5:cM:51.11	747	25	747	-	0_Bvchr5_bp67669741	43903296	43904018	716	722
Id:bv-cluster3359:Marker:EB00705:Chr:5:cM:54.07	1674	827	1666	-	0_Bvchr5_bp67669741	44480331	44481485	835	1154
Id:bv-cluster3359:Marker:EB00705:Chr:5:cM:54.07	1674	8	502	-	0_Bvchr5_bp67669741	44485347	44485843	493	496
Id:HN136006:Marker:BB05110:Chr:5:cM:54.07	822	25	822	-	0_Bvchr5_bp67669741	44576104	44576902	795	798
Id:HN141368:Marker:BB05774:Chr:5:cM:51.82	584	0	584	+	0_Bvchr5_bp67669741	44692297	44692881	584	584
Id:HN147142:Marker:BB08926:Chr:5:cM:54.07	809	20	809	-	0_Bvchr5_bp67669741	44852958	44853747	789	789
Id:HN147772:Marker:BB04979:Chr:5:cM:50.96	717	35	693	-	0_Bvchr5_bp67669741	44857784	44858442	655	658
Id:HN153397:Marker:BB00467:Chr:5:cM:50.38	520	24	520	+	0_Bvchr5_bp67669741	45262975	45263471	494	496
Id:HN133101:Marker:BB03618:Chr:5:cM:54.07	643	21	643	+	0_Bvchr5_bp67669741	45363985	45364606	621	622
Id:HN137709:Marker:BB06767:Chr:5:cM:50.99	606	24	606	-	0_Bvchr5_bp67669741	45527968	45528550	577	582
Id:BQ588905:Marker:TG_E0085:Chr:5:cM:55.61	462	94	327	-	0_Bvchr5_bp67669741	45648712	45648945	233	233
Id:HN145386:Marker:BB03770:Chr:5:cM:57.46	585	22	585	+	0_Bvchr5_bp67669741	45903915	45904478	560	563
Id:HN122019:Marker:BB01078:Chr:5:cM:58.08	941	66	941	-	0_Bvchr5_bp67669741	48634363	48635238	875	875
Id:HN133587:Marker:BB01212:Chr:5:cM:58.08	921	7	921	-	0_Bvchr5_bp67669741	48924407	48925321	907	914
Id:HN142868:Marker:BB03914:Chr:5:cM:58.39	876	36	861	-	0_Bvchr5_bp67669741	49346772	49347597	825	825
Id:HN136843:Marker:BB07881:Chr:5:cM:59.63	759	0	759	-	0_Bvchr5_bp67669741	50167095	50167854	759	759
Id:HN137116:Marker:BB08745:Chr:5:cM:59.63	704	16	704	-	0_Bvchr5_bp67669741	50173801	50174489	687	688
Id:HN137749:Marker:BB03729:Chr:5:cM:60.45	698	27	698	+	0_Bvchr5_bp67669741	53003183	53003854	671	671
Id:HN128896:Marker:BB03723:Chr:5:cM:61.22	683	23	683	+	0_Bvchr5_bp67669741	53142272	53142932	657	660
Id:HN123792:Marker:BB01221:Chr:5:cM:60.86	869	67	859	-	0_Bvchr5_bp67669741	53286463	53287255	792	792
Id:HN138226:Marker:BB06632:Chr:5:cM:63.36	545	0	530	+	0_Bvchr5_bp67669741	55276512	55277042	530	530
Id:HN136966:Marker:BB00753:Chr:5:cM:63.98	689	19	689	+	0_Bvchr5_bp67669741	55369711	55370381	669	670
Id:ED018911:Marker:MP_R0058:Chr:5:cM:63.98	1057	0	1057	+	0_Bvchr5_bp67669741	55400073	55401150	1046	1079
Id:HN137735:Marker:BB04899:Chr:5:cM:65.22	661	0	660	+	0_Bvchr5_bp67669741	55997427	55998087	660	660
Id:HN120803:Marker:BB02402:Chr:5:cM:65.84	603	28	603	+	0_Bvchr5_bp67669741	56293758	56294333	571	575
Id:BG577458:Marker:MP_cab5:Chr:5:cM:65.84	692	20	421	+	0_Bvchr5_bp67669741	56538494	56538895	397	401
Id:AY535060:Marker:MP_R0040:Chr:5:cM:68.04	419	7	407	+	0_Bvchr5_bp67669741	57919046	57919446	389	390
Id:HN131794:Marker:BB09290:Chr:5:cM:71.2	792	26	755	-	0_Bvchr5_bp67669741	58472761	58473489	727	729
Id:HN134048:Marker:BB08558:Chr:5:cM:72.44	800	3	790	+	0_Bvchr5_bp67669741	58786490	58787279	784	789
Id:HN128641:Marker:BB03130:Chr:5:cM:72.13	680	28	669	+	0_Bvchr5_bp67669741	58789180	58789821	641	641
Id:bv-cluster794:Marker:EB00298:Chr:5:cM:73.05	600	0	423	-	0_Bvchr5_bp67669741	59234745	59235168	423	423
Id:BQ588578:Marker:TG_E0086:Chr:5:cM:75.57	633	14	633	+	0_Bvchr5_bp67669741	60277894	60278513	619	619
Id:BQ584274:Marker:TG_E0027:Chr:5:cM:76.5	382	0	297	-	0_Bvchr5_bp67669741	60590472	60590769	297	297
Id:HN147759:Marker:BB03274:Chr:5:cM:76.5	621	43	621	+	0_Bvchr5_bp67669741	60823381	60823959	577	578
Id:HN143591:Marker:BB03821:Chr:5:cM:76.65	600	0	589	+	0_Bvchr5_bp67669741	60959810	60960399	589	589
Id:bv-cluster2747:Marker:EB00681:Chr:5:cM:76.81	1271	1	657	-	0_Bvchr5_bp67669741	60983917	60984573	655	656
Id:HN140640:Marker:BB09198:Chr:5:cM:77.11	786	3	786	+	0_Bvchr5_bp67669741	61244598	61245381	783	783
Id:HN128425:Marker:BB02795:Chr:5:cM:79.54	707	36	707	+	0_Bvchr5_bp67669741	61603013	61603684	671	671
Id:HN121620:Marker:BB07271:Chr:5:cM:81.21	909	0	909	+	0_Bvchr5_bp67669741	62118122	62119031	907	909
Id:HN138479:Marker:BB08021:Chr:5:cM:85.68	847	64	840	+	0_Bvchr5_bp67669741	64450101	64450877	775	776
Id:HN125345:Marker:BB01056:Chr:5:cM:85.37	926	0	926	-	0_Bvchr5_bp67669741	64486057	64486983	920	926
Id:HN138271:Marker:BB08502:Chr:5:cM:85.37	516	31	516	+	0_Bvchr5_bp67669741	64548540	64549025	480	485
Id:BQ592071:Marker:MP_E0121:Chr:5:cM:88.57	548	65	337	-	0_Bvchr5_bp67669741	65089217	65089489	272	272
Id:HN128814:Marker:BB06519:Chr:5:cM:91.93	616	26	606	-	0_Bvchr5_bp67669741	65525035	65525615	580	580
Id:ED829008:Marker:KI_R0954:Chr:5:cM:93.31	1492	0	1492	-	0_Bvchr5_bp67669741	65771990	65773477	1444	1481
Id:HN140423:Marker:BB09179:Chr:5:cM:95.18	559	41	545	+	0_Bvchr5_bp67669741	66184871	66185375	504	504
Id:HN120703:Marker:BB01508:Chr:5:cM:97.7	685	24	685	-	0_Bvchr5_bp67669741	66402018	66402680	661	662
Id:HN127527:Marker:BB00983:Chr:5:cM:100.22	882	33	882	+	0_Bvchr5_bp67669741	66674188	66675037	843	849
Id:BQ584728:Marker:TG_E0011:Chr:5:cM:101.15	636	12	636	-	0_Bvchr5_bp67669741	66702537	66703161	624	624
Id:HN123239:Marker:BB03992:Chr:5:cM:101.15	625	34	625	+	0_Bvchr5_bp67669741	66741233	66741824	589	591
Id:BQ588095:Marker:TG_E0069:Chr:5:cM:101.77	542	12	542	+	0_Bvchr5_bp67669741	66776766	66777296	530	530
5S_BES_z31P22_R	521	0	521	+	0_Bvchr5_bp67669741	67209834	67210355	520	521
5S_BES_z31P22_F	719	26	719	-	0_Bvchr5_bp67669741	67334569	67335262	691	693
Id:BQ591564:Marker:TG_E0091:Chr:1:cM:91.22	505	46	505	-	0_Bvchr5_bp67669741	67335136	67335595	459	459
6N_BES_z51K7_R	658	0	658	+	0_Bvchr6_bp71368530	13189	13847	658	658
6N_BES_z51K7_F	917	0	871	-	0_Bvchr6_bp71368530	117080	117951	871	871
Id:HN147990:Marker:BB03060:Chr:6:cM:0	585	19	585	-	0_Bvchr6_bp71368530	2361258	2361824	562	566
Id:BQ594754:Marker:TG_E0221:Chr:6:cM:5.36	651	0	651	+	0_Bvchr6_bp71368530	2883187	2883838	651	651
Id:BQ584257:Marker:TG_E0307:Chr:6:cM:8.03	459	0	459	+	0_Bvchr6_bp71368530	3359242	3359701	459	459
Id:HN127320:Marker:BB07702:Chr:6:cM:16.11	812	18	812	+	0_Bvchr6_bp71368530	5716098	5716892	794	794
Id:HN147695:Marker:BB09519:Chr:6:cM:16.42	706	2	706	-	0_Bvchr6_bp71368530	5799165	5799869	704	704
Id:HN147760:Marker:BB03332:Chr:6:cM:22.11	741	11	741	-	0_Bvchr6_bp71368530	6879141	6879871	730	730
Id:AY535062:Marker:MP_R0168:Chr:6:cM:23.47	1314	0	1314	+	0_Bvchr6_bp71368530	7175463	7176777	1312	1312
Id:HN147947:Marker:BB09263:Chr:6:cM:23.47	749	5	749	-	0_Bvchr6_bp71368530	7215790	7216534	744	744
Id:HN142648:Marker:BB09432:Chr:6:cM:24.39	945	19	945	+	0_Bvchr6_bp71368530	7758406	7759332	925	926
Id:HN143345:Marker:BB03872:Chr:6:cM:24.39	898	16	898	+	0_Bvchr6_bp71368530	7767239	7768121	881	882
Id:HN119449:Marker:BB07958:Chr:6:cM:24.39	567	31	565	-	0_Bvchr6_bp71368530	7852410	7852944	533	534
Id:bv-cluster566:Marker:EB00731:Chr:6:cM:26.25	1050	337	609	+	0_Bvchr6_bp71368530	10036049	10036321	272	272
Id:HN134645:Marker:BB01505:Chr:6:cM:26.25	804	24	804	-	0_Bvchr6_bp71368530	10085636	10086416	779	780
Id:HN145179:Marker:BB03593:Chr:6:cM:26.87	692	14	692	-	0_Bvchr6_bp71368530	10261373	10262051	678	678
Id:HN147205:Marker:BB00686:Chr:6:cM:27.48	904	23	894	-	0_Bvchr6_bp71368530	10791626	10792497	870	871
Id:HN143460:Marker:BB08489:Chr:6:cM:28.4	704	0	700	+	0_Bvchr6_bp71368530	11157107	11157807	700	700
Id:BQ585975:Marker:MP_E0092:Chr:6:cM:28.4	549	90	435	-	0_Bvchr6_bp71368530	11595566	11595911	344	345
Id:HN132197:Marker:BB00598:Chr:6:cM:35.06	614	64	614	+	0_Bvchr6_bp71368530	15871591	15872141	548	550
Id:HN139793:Marker:BB01043:Chr:6:cM:35.37	732	8	732	+	0_Bvchr6_bp71368530	16070536	16071260	722	724
Id:HN131210:Marker:BB03134:Chr:6:cM:36.9	577	25	559	+	0_Bvchr6_bp71368530	16250926	16251460	534	534
Id:BQ586242:Marker:KI_E2712:Chr:6:cM:37.83	640	0	640	-	0_Bvchr6_bp71368530	16373629	16374269	637	640
Id:HN118691:Marker:BB06712:Chr:6:cM:36.29	542	30	542	-	0_Bvchr6_bp71368530	16481850	16482362	511	512
Id:BQ584127:Marker:KI_E2729:Chr:6:cM:38.13	482	75	482	-	0_Bvchr6_bp71368530	16803623	16804030	405	407
Id:HN130826:Marker:BB01949:Chr:6:cM:39.67	911	0	886	-	0_Bvchr6_bp71368530	17058516	17059402	885	886
Id:BQ584673:Marker:TG_E0005:Chr:6:cM:38.75	658	0	658	+	0_Bvchr6_bp71368530	17436610	17437268	657	657
Id:BQ582319:Marker:KI_E2734:Chr:6:cM:39.05	690	298	669	+	0_Bvchr6_bp71368530	17603076	17603447	370	370
Id:HN132963:Marker:BB08499:Chr:6:cM:40.89	539	19	535	+	0_Bvchr6_bp71368530	19307034	19307550	516	516
Id:HN145167:Marker:BB05439:Chr:6:cM:40.29	805	14	805	+	0_Bvchr6_bp71368530	20780696	20781487	791	791
Id:HN126441:Marker:BB06748:Chr:6:cM:41.82	518	0	485	-	0_Bvchr6_bp71368530	22209275	22209760	485	485
Id:HN122013:Marker:BB07392:Chr:6:cM:41.82	918	34	903	-	0_Bvchr6_bp71368530	22310526	22311398	868	872
Id:HN132597:Marker:BB04733:Chr:6:cM:43.66	683	29	683	+	0_Bvchr6_bp71368530	24039335	24039989	653	654
Id:BQ587614:Marker:TG_E0072:Chr:6:cM:43.05	649	0	354	+	0_Bvchr6_bp71368530	24185488	24185842	354	354
Id:HN123825:Marker:BB04086:Chr:6:cM:43.66	787	33	786	-	0_Bvchr6_bp71368530	24458541	24459294	753	753
Id:HN142056:Marker:BB01673:Chr:6:cM:44.28	758	0	758	-	0_Bvchr6_bp71368530	25121298	25122056	758	758
Id:HN124345:Marker:BB04590:Chr:6:cM:44.28	624	0	624	-	0_Bvchr6_bp71368530	25129243	25129867	623	624
Id:HN125531:Marker:BB08096:Chr:6:cM:45.5	957	18	944	-	0_Bvchr6_bp71368530	25459035	25459962	925	927
Id:HN142564:Marker:BB00264:Chr:6:cM:46.11	761	70	759	-	0_Bvchr6_bp71368530	27270138	27270827	689	689
Id:HN142073:Marker:BB07969:Chr:6:cM:45.81	499	21	493	-	0_Bvchr6_bp71368530	28623081	28623552	471	472
Id:HN144763:Marker:BB02378:Chr:6:cM:45.2	727	0	704	+	0_Bvchr6_bp71368530	30397003	30397707	704	704
Id:HN137921:Marker:BB03061:Chr:6:cM:46.11	652	19	648	+	0_Bvchr6_bp71368530	31009712	31010341	629	629
Id:HN130453:Marker:BB07612:Chr:6:cM:44.89	639	0	639	-	0_Bvchr6_bp71368530	31527817	31528456	639	639
Id:AY535061:Marker:MP_R0094:Chr:6:cM:46.11	693	0	693	+	0_Bvchr6_bp71368530	32082568	32083261	690	693
Id:HN142766:Marker:BB07362:Chr:6:cM:46.11	907	21	907	-	0_Bvchr6_bp71368530	33048761	33049647	886	886
Id:HN140209:Marker:BB04222:Chr:6:cM:45.4	822	26	822	+	0_Bvchr6_bp71368530	33155045	33155841	793	796
Id:HN144539:Marker:BB07438:Chr:6:cM:46.11	612	31	612	+	0_Bvchr6_bp71368530	33182626	33183206	578	581
Id:HN131160:Marker:BB01405:Chr:6:cM:46.11	832	19	818	+	0_Bvchr6_bp71368530	33425863	33426662	799	799
Id:BQ585369:Marker:TG_E0046:Chr:6:cM:54.44	392	0	392	-	0_Bvchr6_bp71368530	34808122	34808514	391	392
Id:HN145324:Marker:BB07978:Chr:6:cM:54.14	655	38	651	-	0_Bvchr6_bp71368530	35207432	35208045	611	613
Id:HN134214:Marker:BB04737:Chr:6:cM:46.73	927	62	918	+	0_Bvchr6_bp71368530	35518820	35519676	855	856
Id:bv-cluster2342:Marker:EB00239:Chr:6:cM:54.75	825	0	732	-	0_Bvchr6_bp71368530	35695231	35695963	727	732
Id:BQ582561:Marker:TG_E0064:Chr:6:cM:54.44	656	0	656	-	0_Bvchr6_bp71368530	35695307	35695963	656	656
Id:HN121475:Marker:BB03336:Chr:6:cM:46.73	880	65	880	-	0_Bvchr6_bp71368530	36897650	36898465	814	815
Id:BQ592393:Marker:MP_E0113:Chr:6:cM:54.44	582	185	582	-	0_Bvchr6_bp71368530	37563722	37564119	396	396
Id:HN124531:Marker:BB00031:Chr:6:cM:54.92	708	0	690	+	0_Bvchr6_bp71368530	37940437	37941127	690	690
Id:HN136791:Marker:BB04286:Chr:6:cM:54.75	793	26	793	-	0_Bvchr6_bp71368530	38104833	38105600	765	767
Id:BQ584231:Marker:TG_E0030:Chr:6:cM:54.75	642	0	642	-	0_Bvchr6_bp71368530	38300936	38301578	640	641
Id:HN131918:Marker:BB00376:Chr:6:cM:53.52	797	19	797	-	0_Bvchr6_bp71368530	38337336	38338114	778	778
Id:HN127184:Marker:BB03842:Chr:6:cM:50.6	818	9	818	-	0_Bvchr6_bp71368530	38935087	38935897	809	810
Id:HN120040:Marker:BB08077:Chr:6:cM:53.83	556	25	556	-	0_Bvchr6_bp71368530	39321509	39322040	525	531
Id:HN153400:Marker:BB05488:Chr:6:cM:54.75	799	59	799	-	0_Bvchr6_bp71368530	40032479	40033219	740	740
Id:HN126053:Marker:BB04735:Chr:6:cM:51.07	616	32	616	+	0_Bvchr6_bp71368530	40222666	40223250	582	584
Id:BQ584927:Marker:MP_E0012:Chr:6:cM:51.07	678	118	678	-	0_Bvchr6_bp71368530	40739914	40740474	560	560
Id:HN119935:Marker:BB00802:Chr:6:cM:51.07	569	70	569	+	0_Bvchr6_bp71368530	40740101	40740600	499	499
Id:HN131061:Marker:BB09175:Chr:6:cM:51.07	551	18	551	+	0_Bvchr6_bp71368530	40757423	40757956	532	533
Id:HN132873:Marker:BB03632:Chr:6:cM:52.91	685	21	671	-	0_Bvchr6_bp71368530	40871223	40871873	648	650
Id:HN120102:Marker:BB07731:Chr:6:cM:54.75	812	43	812	-	0_Bvchr6_bp71368530	40918800	40919569	768	769
Id:BQ582888:Marker:TG_E0058:Chr:6:cM:51.07	687	246	687	+	0_Bvchr6_bp71368530	41117953	41118479	440	525
Id:HN125919:Marker:BB03948:Chr:6:cM:54.75	827	0	827	-	0_Bvchr6_bp71368530	42519091	42519918	826	827
Id:HN134093:Marker:BB05248:Chr:6:cM:54.75	586	19	586	-	0_Bvchr6_bp71368530	42869965	42870532	566	567
Id:HN139273:Marker:BB02484:Chr:6:cM:54.75	569	0	559	+	0_Bvchr6_bp71368530	43078448	43079007	558	559
Id:HN142236:Marker:BB02501:Chr:6:cM:54.75	765	35	765	-	0_Bvchr6_bp71368530	44052387	44053117	730	730
Id:HN140868:Marker:BB03051:Chr:6:cM:54.75	687	29	685	+	0_Bvchr6_bp71368530	44803513	44804169	655	656
Id:HN146078:Marker:BB00926:Chr:6:cM:50.15	944	14	944	-	0_Bvchr6_bp71368530	45194652	45195583	925	936
Id:HN126335:Marker:BB09327:Chr:6:cM:51.07	902	30	902	+	0_Bvchr6_bp71368530	46733653	46734525	871	872
Id:HN124875:Marker:BB03389:Chr:6:cM:52.3	641	6	641	+	0_Bvchr6_bp71368530	47011239	47011874	635	635
Id:HN153399:Marker:BB05413:Chr:6:cM:54.75	613	1	602	-	0_Bvchr6_bp71368530	47155827	47156427	600	601
Id:HN153392:Marker:BB01220:Chr:6:cM:51.68	886	20	874	-	0_Bvchr6_bp71368530	47350917	47351770	850	854
Id:HN153413:Marker:BB06651:Chr:6:cM:54.75	745	0	745	-	0_Bvchr6_bp71368530	47477209	47477953	744	745
Id:HN126072:Marker:BB02167:Chr:6:cM:51.07	930	24	930	+	0_Bvchr6_bp71368530	47494287	47495193	906	906
Id:HN135691:Marker:BB01629:Chr:6:cM:48.45	926	20	926	-	0_Bvchr6_bp71368530	47588565	47589471	902	906
Id:HN127824:Marker:BB01936:Chr:6:cM:55.97	927	19	924	-	0_Bvchr6_bp71368530	50387459	50388364	901	905
Id:HN119045:Marker:BB08084:Chr:6:cM:56.28	571	14	571	-	0_Bvchr6_bp71368530	50441857	50442414	556	557
Id:HN122308:Marker:BB08046:Chr:6:cM:56.89	587	62	587	-	0_Bvchr6_bp71368530	50841993	50842518	525	525
Id:HN138183:Marker:BB07349:Chr:6:cM:55.05	652	5	652	+	0_Bvchr6_bp71368530	51789478	51790125	646	647
Id:HN148306:Marker:BB02230:Chr:6:cM:55.36	794	38	794	+	0_Bvchr6_bp71368530	51880772	51881528	755	756
Id:HN141434:Marker:BB01088:Chr:6:cM:55.05	808	33	798	-	0_Bvchr6_bp71368530	53385762	53386527	764	765
Id:HN142224:Marker:BB02257:Chr:6:cM:59.05	873	0	858	+	0_Bvchr6_bp71368530	53413901	53414759	857	858
Id:HN131360:Marker:BB06838:Chr:6:cM:58.13	745	36	745	+	0_Bvchr6_bp71368530	53425938	53426647	709	709
Id:HN118915:Marker:BB07352:Chr:6:cM:60.28	854	67	854	-	0_Bvchr6_bp71368530	55140904	55141691	787	787
Id:HN125794:Marker:BB07532:Chr:6:cM:60.28	842	0	842	+	0_Bvchr6_bp71368530	55367121	55367963	842	842
Id:HN125794:Marker:BB07532:Chr:6:cM:60.28	842	0	842	+	0_Bvchr6_bp71368530	55377178	55378020	842	842
Id:BQ584420:Marker:TG_E0020:Chr:6:cM:60.28	510	0	510	-	0_Bvchr6_bp71368530	55629098	55629608	510	510
Id:HN142259:Marker:BB07039:Chr:6:cM:60.28	844	0	844	+	0_Bvchr6_bp71368530	55679492	55680336	844	844
Id:HN137123:Marker:BB04049:Chr:6:cM:61.56	692	54	692	+	0_Bvchr6_bp71368530	56245630	56246268	637	638
Id:HN132343:Marker:BB09455:Chr:6:cM:61.93	801	39	801	-	0_Bvchr6_bp71368530	56593712	56594473	752	770
Id:HN127989:Marker:BB05054:Chr:6:cM:61.51	875	0	875	+	0_Bvchr6_bp71368530	56626799	56627674	875	875
Id:HN126476:Marker:BB07576:Chr:6:cM:61.2	758	18	758	-	0_Bvchr6_bp71368530	56659716	56660456	738	740
Id:HN123782:Marker:BB01769:Chr:6:cM:60.9	743	25	743	+	0_Bvchr6_bp71368530	57500957	57501675	716	718
Id:BQ584845:Marker:EB00556:Chr:6:cM:62.43	603	349	603	+	0_Bvchr6_bp71368530	59491548	59491802	254	254
Id:HN147909:Marker:BB07188:Chr:6:cM:62.43	682	31	682	-	0_Bvchr6_bp71368530	59795034	59795685	651	651
Id:HN137265:Marker:BB04151:Chr:6:cM:62.43	826	29	826	+	0_Bvchr6_bp71368530	59971193	59971990	797	797
Id:HN140056:Marker:BB03908:Chr:6:cM:63.35	791	114	791	-	0_Bvchr6_bp71368530	60415273	60415950	673	677
Id:HN146890:Marker:BB05680:Chr:6:cM:63.04	651	13	651	-	0_Bvchr6_bp71368530	60985519	60986157	637	638
Id:BQ583818:Marker:MP_E0027:Chr:6:cM:63.65	517	0	279	+	0_Bvchr6_bp71368530	61277119	61277398	279	279
Id:HN131652:Marker:BB00563:Chr:6:cM:64.27	853	25	853	+	0_Bvchr6_bp71368530	61839616	61840445	826	829
Id:HN136827:Marker:BB04513:Chr:6:cM:65.54	657	34	657	-	0_Bvchr6_bp71368530	61956427	61957050	623	623
Id:AY535063:Marker:MP_R0110:Chr:6:cM:66.73	737	0	676	-	0_Bvchr6_bp71368530	62133519	62134193	674	676
Id:BQ593416:Marker:MP_E0136:Chr:6:cM:68.28	570	228	530	-	0_Bvchr6_bp71368530	62614359	62614739	299	378
Id:BQ582889:Marker:TG_E0055:Chr:6:cM:68.28	664	75	664	+	0_Bvchr6_bp71368530	62739220	62739809	588	588
Id:BQ589518:Marker:MP_E0097:Chr:6:cM:68.89	631	0	358	+	0_Bvchr6_bp71368530	62763837	62764195	355	358
Id:BQ582600:Marker:TG_E0060:Chr:6:cM:68.28	654	0	654	+	0_Bvchr6_bp71368530	62846338	62846992	654	654
Id:HN143953:Marker:BB00973:Chr:6:cM:69.81	779	18	779	-	0_Bvchr6_bp71368530	63202544	63203305	759	761
Id:HN146506:Marker:BB02729:Chr:6:cM:70.74	542	33	512	+	0_Bvchr6_bp71368530	63307749	63308228	479	479
Id:HN146218:Marker:BB09608:Chr:6:cM:72.61	857	26	857	+	0_Bvchr6_bp71368530	63643339	63644170	828	831
Id:HN146417:Marker:BB09540:Chr:6:cM:72.61	593	19	582	-	0_Bvchr6_bp71368530	63658226	63658789	563	563
Id:HN123623:Marker:BB08031:Chr:6:cM:75.75	603	27	603	+	0_Bvchr6_bp71368530	65588349	65588925	571	576
Id:HN125414:Marker:BB07035:Chr:6:cM:75.75	893	45	872	+	0_Bvchr6_bp71368530	65593919	65594746	827	827
Id:BQ595557:Marker:TG_E0253:Chr:6:cM:76.68	609	0	609	-	0_Bvchr6_bp71368530	65902626	65903235	609	609
Id:HN144276:Marker:BB09419:Chr:6:cM:77.91	704	19	703	+	0_Bvchr6_bp71368530	65952369	65953053	684	684
Id:HN127890:Marker:BB09450:Chr:6:cM:79.46	610	7	606	-	0_Bvchr6_bp71368530	66425243	66425842	599	599
Id:HN143836:Marker:BB01874:Chr:6:cM:82.61	705	25	699	-	0_Bvchr6_bp71368530	67212208	67212882	674	674
Id:BQ584577:Marker:TG_E0013:Chr:6:cM:83.54	629	0	549	-	0_Bvchr6_bp71368530	67424092	67424641	549	549
Id:BQ585440:Marker:TG_E0048:Chr:6:cM:83.85	635	17	635	-	0_Bvchr6_bp71368530	67429963	67430581	598	618
Id:AF295655:Marker:MP_sht:Chr:6:cM:84.15	983	15	860	+	0_Bvchr6_bp71368530	67851045	67851888	822	847
Id:BQ583486:Marker:TG_E0034:Chr:6:cM:84.15	673	88	369	+	0_Bvchr6_bp71368530	67902167	67902448	281	281
Id:HN139861:Marker:BB06221:Chr:6:cM:84.98	818	18	818	+	0_Bvchr6_bp71368530	68227841	68228641	800	800
Id:HN146110:Marker:BB03230:Chr:6:cM:86	772	10	767	+	0_Bvchr6_bp71368530	68593603	68594361	754	758
Id:HN127540:Marker:BB00611:Chr:6:cM:85.39	685	24	669	+	0_Bvchr6_bp71368530	68667443	68668088	642	645
Id:HN123364:Marker:BB03466:Chr:6:cM:87.55	785	23	785	-	0_Bvchr6_bp71368530	69106924	69107686	761	762
Id:HN125871:Marker:BB08091:Chr:6:cM:94.77	872	30	872	+	0_Bvchr6_bp71368530	70127616	70128458	841	842
Id:HN135375:Marker:BB03038:Chr:6:cM:98.02	625	30	625	+	0_Bvchr6_bp71368530	70697714	70698309	592	595
Id:BQ586068:Marker:TG_E0219:Chr:6:cM:99.57	399	0	399	-	0_Bvchr6_bp71368530	70702884	70703283	396	399
6S_BES_z54M10_F	495	7	453	+	0_Bvchr6_bp71368530	70763515	70763960	442	446
6S_BES_z54M10_R	794	14	794	-	0_Bvchr6_bp71368530	70859711	70860491	779	780
Id:HN143809:Marker:BB04853:Chr:6:cM:101.42	673	8	673	+	0_Bvchr6_bp71368530	70990301	70990966	665	665
Id:HN125932:Marker:BB04499:Chr:6:cM:101.43	735	9	735	-	0_Bvchr6_bp71368530	70992178	70992904	725	726
Id:BQ593805:Marker:MP_E0134:Chr:6:cM:101.43	504	0	504	+	0_Bvchr6_bp71368530	71028228	71028732	504	504
Id:BQ585657:Marker:TG_E0167:Chr:6:cM:102.72	644	16	644	-	0_Bvchr6_bp71368530	71039543	71040172	628	629
Id:BQ587963:Marker:MP_E0053:Chr:6:cM:101.74	484	23	484	-	0_Bvchr6_bp71368530	71039702	71040163	461	461
Id:ED018875:Marker:MP_R0033:Chr:6:cM:101.75	766	0	766	+	0_Bvchr6_bp71368530	71083296	71084058	753	767
Id:HN129759:Marker:BB09257:Chr:6:cM:101.74	788	62	788	+	0_Bvchr6_bp71368530	71142512	71143238	726	726
Id:BQ590680:Marker:KI_E2744:Chr:6:cM:101.74	608	0	553	-	0_Bvchr6_bp71368530	71310948	71311501	553	553
Id:ED829021:Marker:KI_R1213:Chr:7:cM:0.64	548	0	513	-	0_Bvchr7_bp59234145	114423	114937	510	514
Id:BQ594725:Marker:KI_E2722:Chr:7:cM:0.64	645	17	301	-	0_Bvchr7_bp59234145	197949	198233	284	284
7N_BES_z38D8_F	796	11	796	+	0_Bvchr7_bp59234145	200863	201648	785	785
Id:HN144757:Marker:BB03390:Chr:7:cM:0	809	0	808	+	0_Bvchr7_bp59234145	265405	266214	808	809
7N_BES_z38D8_R	866	0	861	-	0_Bvchr7_bp59234145	302803	303664	861	861
Id:HN120204:Marker:BB07824:Chr:7:cM:0.33	503	25	503	-	0_Bvchr7_bp59234145	355421	355899	477	478
Id:HN145338:Marker:BB00151:Chr:7:cM:0.33	857	20	857	+	0_Bvchr7_bp59234145	415660	416497	837	837
Id:HN130651:Marker:BB00288:Chr:7:cM:3.48	738	25	738	+	0_Bvchr7_bp59234145	1052038	1052751	713	713
Id:BQ583487:Marker:TG_E0035:Chr:7:cM:3.79	259	12	259	-	0_Bvchr7_bp59234145	1145894	1146141	247	247
Id:HN123875:Marker:BB06357:Chr:7:cM:5.98	602	26	602	-	0_Bvchr7_bp59234145	1738226	1738802	575	576
Id:HN129652:Marker:BB09451:Chr:7:cM:7.53	887	27	887	+	0_Bvchr7_bp59234145	2071690	2072550	859	860
Id:HN144400:Marker:BB01914:Chr:7:cM:6.91	600	21	580	-	0_Bvchr7_bp59234145	2125401	2125960	558	559
Id:BQ584300:Marker:TG_E0026:Chr:7:cM:9.72	434	217	434	+	0_Bvchr7_bp59234145	3003718	3003935	217	217
Id:HN143499:Marker:BB08691:Chr:7:cM:10.97	828	24	828	+	0_Bvchr7_bp59234145	3434393	3435198	804	805
Id:HN145335:Marker:BB04180:Chr:7:cM:13.16	582	17	582	-	0_Bvchr7_bp59234145	3738109	3738674	564	565
Id:HN141391:Marker:BB07805:Chr:7:cM:15.04	557	0	544	-	0_Bvchr7_bp59234145	5163314	5163858	543	544
Id:HN136275:Marker:BB03666:Chr:7:cM:15.34	605	0	605	+	0_Bvchr7_bp59234145	5573085	5573689	602	605
Id:AF173644:Marker:MP_eno:Chr:7:cM:15.34	748	0	733	-	0_Bvchr7_bp59234145	5618250	5618983	732	733
Id:HN123165:Marker:BB05283:Chr:7:cM:19.75	721	14	693	+	0_Bvchr7_bp59234145	6730210	6730888	676	679
Id:HN129581:Marker:BB03201:Chr:7:cM:20.99	581	26	581	+	0_Bvchr7_bp59234145	6897878	6898433	555	555
Id:HN124405:Marker:BB06930:Chr:7:cM:21.92	728	29	716	-	0_Bvchr7_bp59234145	7101334	7102021	687	687
Id:BQ582907:Marker:TG_E0056:Chr:7:cM:23.48	634	0	634	-	0_Bvchr7_bp59234145	7314595	7315229	634	634
Id:HN153401:Marker:BB08879:Chr:7:cM:24.41	773	9	740	-	0_Bvchr7_bp59234145	7510969	7511700	731	731
Id:HN120740:Marker:BB04802:Chr:7:cM:24.4	657	15	649	+	0_Bvchr7_bp59234145	7555625	7556259	633	634
Id:HN146808:Marker:BB08191:Chr:7:cM:25.97	744	77	733	+	0_Bvchr7_bp59234145	8686205	8686861	655	656
Id:BQ585675:Marker:TG_E0047:Chr:7:cM:25.97	629	15	629	+	0_Bvchr7_bp59234145	9913510	9914124	613	614
Id:HN147707:Marker:BB07893:Chr:7:cM:26.9	469	14	469	+	0_Bvchr7_bp59234145	13356832	13357287	446	464
Id:HN141435:Marker:BB02413:Chr:7:cM:26.91	898	70	898	+	0_Bvchr7_bp59234145	13484054	13484882	826	828
Id:HN137023:Marker:BB04130:Chr:7:cM:30.3	722	43	722	-	0_Bvchr7_bp59234145	15176496	15177175	679	679
Id:HN144858:Marker:BB05206:Chr:7:cM:29.06	577	0	577	+	0_Bvchr7_bp59234145	15489878	15490455	577	577
Id:HN135445:Marker:BB05309:Chr:7:cM:29.37	868	25	868	-	0_Bvchr7_bp59234145	15628741	15629585	843	844
Id:HN122579:Marker:BB04638:Chr:7:cM:27.51	811	42	811	-	0_Bvchr7_bp59234145	15664762	15665531	764	769
Id:HN145290:Marker:BB04285:Chr:7:cM:30.56	796	66	796	+	0_Bvchr7_bp59234145	15757353	15758083	728	730
Id:HN138040:Marker:BB09066:Chr:7:cM:30.3	503	5	503	+	0_Bvchr7_bp59234145	15813035	15813533	498	498
Id:HN130900:Marker:BB07794:Chr:7:cM:27.82	860	35	860	-	0_Bvchr7_bp59234145	15814235	15815059	824	825
Id:HN126312:Marker:BB03763:Chr:7:cM:36.48	596	28	590	-	0_Bvchr7_bp59234145	16454161	16454723	556	562
Id:HN141104:Marker:BB06981:Chr:7:cM:30.91	550	0	550	+	0_Bvchr7_bp59234145	17095997	17096547	550	550
Id:HN123612:Marker:BB03942:Chr:7:cM:30.91	903	26	903	+	0_Bvchr7_bp59234145	17300173	17301050	872	877
Id:HN129179:Marker:BB09367:Chr:7:cM:35.55	676	36	666	-	0_Bvchr7_bp59234145	17323846	17324476	630	630
Id:BQ589720:Marker:EB01005:Chr:7:cM:30.91	536	0	338	+	0_Bvchr7_bp59234145	17741429	17741877	338	448
Id:HN124053:Marker:BB01312:Chr:7:cM:34.62	871	4	871	+	0_Bvchr7_bp59234145	19402367	19403234	866	867
Id:HN145522:Marker:BB08638:Chr:7:cM:32.14	794	57	776	+	0_Bvchr7_bp59234145	21356383	21357102	719	719
Id:BQ582754:Marker:EB00808:Chr:7:cM:30.91	586	0	371	-	0_Bvchr7_bp59234145	21583535	21583986	371	451
Id:HN133158:Marker:BB08922:Chr:7:cM:36.48	847	0	847	+	0_Bvchr7_bp59234145	21638355	21639202	847	847
Id:HN122165:Marker:BB01680:Chr:7:cM:30.91	994	26	994	+	0_Bvchr7_bp59234145	21708139	21709107	967	968
Id:HN140716:Marker:BB06505:Chr:7:cM:30.91	532	0	507	-	0_Bvchr7_bp59234145	21709679	21710186	507	507
Id:HN119276:Marker:BB03256:Chr:7:cM:36.48	682	28	671	+	0_Bvchr7_bp59234145	21970006	21970649	643	643
Id:HN144113:Marker:BB04615:Chr:7:cM:36.47	608	22	594	-	0_Bvchr7_bp59234145	23001510	23002082	572	572
Id:HN129977:Marker:BB07620:Chr:7:cM:32.14	690	28	690	-	0_Bvchr7_bp59234145	24006913	24007575	662	662
Id:HN140330:Marker:BB02977:Chr:7:cM:31.84	750	31	744	+	0_Bvchr7_bp59234145	24030375	24031088	713	713
Id:HN126754:Marker:BB04334:Chr:7:cM:32.45	885	0	865	+	0_Bvchr7_bp59234145	24270784	24271648	860	865
Id:HN136626:Marker:BB05148:Chr:7:cM:36.48	712	0	712	+	0_Bvchr7_bp59234145	24463494	24464206	712	712
Id:HN124601:Marker:BB08945:Chr:7:cM:36.48	672	0	672	+	0_Bvchr7_bp59234145	24714539	24715211	672	672
Id:HN128465:Marker:BB09237:Chr:7:cM:36.48	686	22	677	+	0_Bvchr7_bp59234145	24737508	24738163	654	655
Id:HN121570:Marker:BB09409:Chr:7:cM:32.14	747	32	747	+	0_Bvchr7_bp59234145	24743066	24743781	715	715
Id:HN131254:Marker:BB00877:Chr:7:cM:36.48	835	0	835	+	0_Bvchr7_bp59234145	24846145	24846980	835	835
Id:HN118885:Marker:BB08596:Chr:7:cM:30.91	596	10	596	-	0_Bvchr7_bp59234145	25510315	25510901	585	586
Id:HN121187:Marker:BB00072:Chr:7:cM:32.14	944	31	944	-	0_Bvchr7_bp59234145	25665396	25666309	907	913
Id:HN142772:Marker:BB03704:Chr:7:cM:34.67	867	0	867	+	0_Bvchr7_bp59234145	25766334	25767201	866	867
Id:HN125427:Marker:BB07358:Chr:7:cM:36.48	762	18	761	+	0_Bvchr7_bp59234145	25779536	25780279	743	743
Id:HN153398:Marker:BB04284:Chr:7:cM:36.48	603	33	591	+	0_Bvchr7_bp59234145	25787116	25787674	557	558
Id:HN140632:Marker:BB06520:Chr:7:cM:32.27	773	19	773	-	0_Bvchr7_bp59234145	26305589	26306343	754	754
Id:HN126466:Marker:BB06358:Chr:7:cM:33.38	473	24	473	+	0_Bvchr7_bp59234145	26668399	26668848	448	449
Id:HN140654:Marker:BB03458:Chr:7:cM:32.14	751	54	751	+	0_Bvchr7_bp59234145	28012898	28013595	695	697
Id:HN127447:Marker:BB03652:Chr:7:cM:36.48	618	0	616	-	0_Bvchr7_bp59234145	28884650	28885266	610	616
Id:HN127290:Marker:BB07290:Chr:7:cM:32.14	833	41	833	+	0_Bvchr7_bp59234145	29104229	29105021	792	792
Id:HN124515:Marker:BB05392:Chr:7:cM:36.48	760	35	760	+	0_Bvchr7_bp59234145	30433888	30434613	725	725
Id:HN128604:Marker:BB05498:Chr:7:cM:34.62	736	27	736	+	0_Bvchr7_bp59234145	30517614	30518323	708	709
Id:HN148359:Marker:BB03745:Chr:7:cM:30.7	627	0	624	+	0_Bvchr7_bp59234145	30865051	30865675	623	624
Id:HN119288:Marker:BB03254:Chr:7:cM:34.62	631	36	631	-	0_Bvchr7_bp59234145	31153337	31153932	593	595
Id:HN133476:Marker:BB00298:Chr:7:cM:36.48	914	20	914	-	0_Bvchr7_bp59234145	31166773	31167667	894	894
Id:HN129972:Marker:BB01103:Chr:7:cM:31.53	878	29	878	-	0_Bvchr7_bp59234145	32121774	32122623	843	849
Id:HN138735:Marker:BB07377:Chr:7:cM:30.91	834	22	831	+	0_Bvchr7_bp59234145	32168527	32169336	808	809
Id:HN131680:Marker:BB07223:Chr:7:cM:36.48	860	29	860	-	0_Bvchr7_bp59234145	33309958	33310789	831	831
Id:HN128139:Marker:BB06622:Chr:7:cM:32.14	663	19	663	-	0_Bvchr7_bp59234145	33343317	33343961	644	644
Id:HN129381:Marker:BB05986:Chr:7:cM:31.22	892	70	892	+	0_Bvchr7_bp59234145	33440712	33441534	822	822
Id:HN137755:Marker:BB04569:Chr:7:cM:34.72	787	0	787	-	0_Bvchr7_bp59234145	33878867	33879653	786	787
Id:BQ586459:Marker:MP_E0077:Chr:7:cM:34.56	635	9	635	-	0_Bvchr7_bp59234145	33916563	33917189	625	626
Id:HN138447:Marker:BB06792:Chr:7:cM:36.48	533	13	511	+	0_Bvchr7_bp59234145	34499952	34500450	497	498
Id:HN125743:Marker:BB07874:Chr:7:cM:37.4	711	9	671	-	0_Bvchr7_bp59234145	35345649	35346311	662	662
Id:HN131126:Marker:BB04362:Chr:7:cM:37.4	848	32	848	+	0_Bvchr7_bp59234145	35682909	35683725	816	816
Id:HN136988:Marker:BB00082:Chr:7:cM:37.4	573	22	573	+	0_Bvchr7_bp59234145	35753742	35754293	551	551
Id:HN135275:Marker:BB04614:Chr:7:cM:37.4	635	19	635	-	0_Bvchr7_bp59234145	36073818	36074434	615	616
Id:HN124178:Marker:BB07224:Chr:7:cM:37.09	894	0	894	-	0_Bvchr7_bp59234145	36500808	36501702	892	894
Id:HN137065:Marker:BB08690:Chr:7:cM:37.4	806	21	806	+	0_Bvchr7_bp59234145	36894278	36895063	785	785
Id:HN128383:Marker:BB07198:Chr:7:cM:37.4	607	0	604	+	0_Bvchr7_bp59234145	37436321	37436925	604	604
Id:ED829013:Marker:KI_R1011:Chr:7:cM:37.71	1134	0	1134	+	0_Bvchr7_bp59234145	37894340	37895478	1129	1138
Id:BQ588102:Marker:MP_E0058:Chr:7:cM:37.71	592	0	289	-	0_Bvchr7_bp59234145	38117144	38117433	289	289
Id:HN135935:Marker:BB02122:Chr:7:cM:38.33	850	23	850	+	0_Bvchr7_bp59234145	38237183	38238010	827	827
Id:HN145318:Marker:BB07713:Chr:7:cM:38.94	647	43	645	+	0_Bvchr7_bp59234145	38784683	38785285	602	602
Id:BQ590666:Marker:EB01023:Chr:7:cM:38.94	633	12	274	-	0_Bvchr7_bp59234145	39315224	39315486	262	262
Id:HN142038:Marker:BB07661:Chr:7:cM:38.94	833	0	831	+	0_Bvchr7_bp59234145	39387999	39388831	829	832
Id:HN147933:Marker:BB03472:Chr:7:cM:38.94	769	65	769	-	0_Bvchr7_bp59234145	39408628	39409332	702	704
Id:HN146301:Marker:BB06677:Chr:7:cM:38.94	535	11	535	+	0_Bvchr7_bp59234145	39451731	39452255	522	524
Id:HN143761:Marker:BB09083:Chr:7:cM:38.94	867	18	867	-	0_Bvchr7_bp59234145	39643463	39644312	849	849
Id:BQ594040:Marker:KI_E2813:Chr:7:cM:39.25	440	5	440	-	0_Bvchr7_bp59234145	39861902	39862337	432	435
Id:HN140447:Marker:BB01185:Chr:7:cM:40.18	880	18	880	+	0_Bvchr7_bp59234145	41485977	41486839	856	862
Id:BQ595102:Marker:MP_E0129:Chr:7:cM:40.18	497	0	497	-	0_Bvchr7_bp59234145	41502593	41503090	496	497
Id:BQ586105:Marker:MP_ESQ03:Chr:7:cM:40.8	621	0	621	-	0_Bvchr7_bp59234145	41542670	41543291	621	621
Id:HN118745:Marker:BB04010:Chr:7:cM:41.11	792	13	783	-	0_Bvchr7_bp59234145	42137246	42138017	769	771
Id:BQ582909:Marker:TG_E0053:Chr:7:cM:41.72	612	0	568	+	0_Bvchr7_bp59234145	43815669	43816237	568	568
Id:BQ582486:Marker:TG_E0050:Chr:7:cM:49.62	649	12	577	+	0_Bvchr7_bp59234145	49454905	49455470	565	565
Id:HN142577:Marker:BB03613:Chr:7:cM:49.32	715	42	712	+	0_Bvchr7_bp59234145	49541087	49541757	669	670
Id:HN121373:Marker:BB01620:Chr:7:cM:47.44	929	36	926	+	0_Bvchr7_bp59234145	49650671	49651561	889	890
Id:BQ585680:Marker:TG_E0044:Chr:7:cM:45.88	652	15	641	+	0_Bvchr7_bp59234145	50039132	50039758	626	626
Id:HN133570:Marker:BB04163:Chr:7:cM:52.14	921	20	921	-	0_Bvchr7_bp59234145	51109622	51110524	901	902
Id:ED018891:Marker:MP_R0126:Chr:7:cM:52.14	416	0	416	+	0_Bvchr7_bp59234145	51584315	51584731	416	416
Id:HN153404:Marker:BB09414:Chr:7:cM:52.45	638	29	625	+	0_Bvchr7_bp59234145	52005987	52006584	591	600
Id:HN134283:Marker:BB09081:Chr:7:cM:52.76	869	23	869	+	0_Bvchr7_bp59234145	52102798	52103645	845	847
Id:HN119603:Marker:BB02379:Chr:7:cM:52.76	833	40	814	+	0_Bvchr7_bp59234145	52131607	52132381	773	774
Id:BQ590720:Marker:MP_E0105:Chr:7:cM:58.62	604	265	604	-	0_Bvchr7_bp59234145	54677558	54677897	339	339
Id:HN134018:Marker:BB07454:Chr:7:cM:60.82	741	18	741	-	0_Bvchr7_bp59234145	54920420	54921143	723	723
Id:HN133835:Marker:BB07194:Chr:7:cM:60.82	895	26	895	+	0_Bvchr7_bp59234145	54933137	54934006	868	869
Id:BQ589520:Marker:TG_E0235:Chr:7:cM:61.44	600	263	541	-	0_Bvchr7_bp59234145	54973325	54973603	278	278
Id:BQ584623:Marker:TG_E0007:Chr:7:cM:62.24	649	8	435	+	0_Bvchr7_bp59234145	55293569	55294219	427	650
Id:ED829032:Marker:KI_R0495:Chr:7:cM:65.47	646	3	646	-	0_Bvchr7_bp59234145	56086083	56086724	634	643
Id:BQ585731:Marker:TG_E0001:Chr:7:cM:73.84	456	0	456	-	0_Bvchr7_bp59234145	56830754	56831210	456	456
Id:HN120547:Marker:BB00347:Chr:7:cM:76.69	639	15	639	+	0_Bvchr7_bp59234145	57087400	57088024	621	624
Id:HN124370:Marker:BB09128:Chr:7:cM:79.56	650	0	643	+	0_Bvchr7_bp59234145	57570389	57571032	643	643
Id:HN129912:Marker:BB07129:Chr:7:cM:82.06	813	17	813	-	0_Bvchr7_bp59234145	57710314	57711110	795	796
Id:BQ584292:Marker:TG_E0025:Chr:7:cM:80.49	333	0	333	+	0_Bvchr7_bp59234145	57714519	57714852	333	333
Id:HN147555:Marker:BB01003:Chr:7:cM:84.59	844	0	844	-	0_Bvchr7_bp59234145	57740891	57741735	844	844
Id:AY535065:Marker:MP_R0098:Chr:7:cM:88.45	729	0	729	-	0_Bvchr7_bp59234145	57999576	58000305	724	729
Id:bv-cluster1850:Marker:EB00132:Chr:7:cM:96.16	613	227	493	-	0_Bvchr7_bp59234145	58541332	58541598	266	266
Id:HN123997:Marker:BB00459:Chr:7:cM:97.1	931	0	931	+	0_Bvchr7_bp59234145	58678241	58679172	930	931
Id:BQ594503:Marker:TG_E0084:Chr:7:cM:98.71	586	29	586	+	0_Bvchr7_bp59234145	58871683	58872241	557	558
Id:BQ582628:Marker:TG_E0062:Chr:7:cM:101.55	668	0	399	+	0_Bvchr7_bp59234145	58917413	58917812	399	399
Id:HN131382:Marker:BB00796:Chr:7:cM:101.86	841	19	841	-	0_Bvchr7_bp59234145	58944285	58945108	818	823
7S_BES_z19H23_F	300	0	282	-	0_Bvchr7_bp59234145	59133122	59133404	279	282
Id:HN135542:Marker:BB04781:Chr:8:cM:0.91	666	28	666	+	0_Bvchr8_bp61877441	657484	658122	638	638
Id:BQ582863:Marker:TG_E0059:Chr:8:cM:1.21	653	0	653	-	0_Bvchr8_bp61877441	894881	895534	652	652
Id:BQ586543:Marker:EB00918:Chr:8:cM:0.91	658	0	533	-	0_Bvchr8_bp61877441	1163532	1164065	533	533
8N_BES_z26O24_F	523	14	498	+	0_Bvchr8_bp61877441	1319931	1320415	482	484
8N_BES_z26O24_R	302	0	289	-	0_Bvchr8_bp61877441	1497679	1497968	289	289
Id:HN137463:Marker:BB02725:Chr:8:cM:0	563	25	563	-	0_Bvchr8_bp61877441	1408128	1408666	537	538
Id:ED828995:Marker:KI_R0759:Chr:8:cM:0.91	1561	18	1531	-	0_Bvchr8_bp61877441	1720484	1721998	1513	1514
Id:HN131692:Marker:BB07105:Chr:8:cM:0.91	719	0	717	+	0_Bvchr8_bp61877441	1733969	1734686	717	717
Id:BU089558:Marker:MP_4M07:Chr:8:cM:5.17	1689	0	982	-	0_Bvchr8_bp61877441	2695372	2696354	970	982
Id:BQ591144:Marker:KI_E2814:Chr:8:cM:7.1	482	37	482	-	0_Bvchr8_bp61877441	2697606	2698051	437	445
Id:HN123386:Marker:BB09285:Chr:8:cM:8.62	802	0	783	-	0_Bvchr8_bp61877441	2808034	2808817	783	783
Id:BQ586611:Marker:MP_E0076:Chr:8:cM:14.49	638	0	618	-	0_Bvchr8_bp61877441	3920902	3921520	617	617
Id:HN119952:Marker:BB02053:Chr:8:cM:16.64	888	26	888	-	0_Bvchr8_bp61877441	3922282	3923144	861	862
Id:HN134023:Marker:BB00963:Chr:8:cM:19.19	848	23	848	+	0_Bvchr8_bp61877441	5418039	5418864	825	825
Id:HN134023:Marker:BB00963:Chr:8:cM:19.19	848	23	848	+	0_Bvchr8_bp61877441	5435689	5436514	825	825
Id:BQ584080:Marker:TG_E0031:Chr:8:cM:21.23	618	0	594	-	0_Bvchr8_bp61877441	6800708	6801302	593	593
Id:HN141289:Marker:BB03392:Chr:8:cM:21.54	939	62	939	-	0_Bvchr8_bp61877441	6819115	6819992	877	877
Id:HN138815:Marker:BB08681:Chr:8:cM:23.06	811	22	801	+	0_Bvchr8_bp61877441	8438546	8439325	779	779
Id:HN139728:Marker:BB07672:Chr:8:cM:23.96	838	22	830	-	0_Bvchr8_bp61877441	8622120	8622930	806	810
Id:bv-cluster2143:Marker:EB00195:Chr:8:cM:25.17	965	385	777	+	0_Bvchr8_bp61877441	8645166	8645558	391	392
Id:HN119812:Marker:BB05896:Chr:8:cM:23.96	741	14	741	+	0_Bvchr8_bp61877441	9092216	9092944	727	728
Id:HN147031:Marker:BB07564:Chr:8:cM:23.96	699	0	699	-	0_Bvchr8_bp61877441	9344707	9345406	699	699
Id:HN135577:Marker:BB03688:Chr:8:cM:23.96	574	26	574	+	0_Bvchr8_bp61877441	10078203	10078751	547	548
Id:HN126920:Marker:BB02862:Chr:8:cM:24.57	897	69	897	+	0_Bvchr8_bp61877441	10182925	10183753	827	828
Id:HN124642:Marker:BB03633:Chr:8:cM:25.17	611	46	595	+	0_Bvchr8_bp61877441	10185019	10185568	546	549
Id:HN129757:Marker:BB08955:Chr:8:cM:23.96	827	1	827	+	0_Bvchr8_bp61877441	10188185	10189011	826	826
Id:BQ585255:Marker:TG_E0052:Chr:8:cM:27.06	548	92	548	+	0_Bvchr8_bp61877441	13768252	13768708	456	456
Id:HN125988:Marker:BB02800:Chr:8:cM:27.41	634	22	634	+	0_Bvchr8_bp61877441	14475030	14475642	607	615
Id:HN145865:Marker:BB08824:Chr:8:cM:28.44	767	0	767	+	0_Bvchr8_bp61877441	14550392	14551159	767	767
Id:HN135094:Marker:BB07184:Chr:8:cM:30.09	876	1	872	-	0_Bvchr8_bp61877441	15736612	15737484	869	872
Id:HN128859:Marker:BB04090:Chr:8:cM:30.09	661	32	656	+	0_Bvchr8_bp61877441	16909450	16910075	621	625
Id:HN122614:Marker:BB09151:Chr:8:cM:29.71	794	17	794	+	0_Bvchr8_bp61877441	17427337	17428114	776	777
Id:HN139175:Marker:BB01862:Chr:8:cM:30.09	771	29	765	-	0_Bvchr8_bp61877441	17517768	17518503	735	736
Id:HN125266:Marker:BB03380:Chr:8:cM:32.8	699	22	699	+	0_Bvchr8_bp61877441	19159852	19160529	677	677
Id:HN131881:Marker:BB08721:Chr:8:cM:31.62	699	72	695	+	0_Bvchr8_bp61877441	28068496	28069119	623	623
Id:HN125657:Marker:BB00017:Chr:8:cM:30.39	714	16	714	-	0_Bvchr8_bp61877441	29013542	29014240	695	698
Id:HN118615:Marker:BB01692:Chr:8:cM:31.59	838	30	818	+	0_Bvchr8_bp61877441	30067086	30067874	786	788
Id:HN119747:Marker:BB04665:Chr:8:cM:35.78	648	39	641	+	0_Bvchr8_bp61877441	30551154	30551756	599	602
Id:HN129386:Marker:BB06326:Chr:8:cM:32.78	818	38	818	+	0_Bvchr8_bp61877441	30596557	30597337	778	780
Id:HN119166:Marker:BB08155:Chr:8:cM:32.8	500	53	495	+	0_Bvchr8_bp61877441	30818168	30818610	434	450
Id:HN123763:Marker:BB05815:Chr:8:cM:32.8	829	22	809	+	0_Bvchr8_bp61877441	30975461	30976248	785	787
Id:HN126015:Marker:BB05724:Chr:8:cM:32.8	720	16	720	-	0_Bvchr8_bp61877441	31047532	31048236	704	704
Id:HN124620:Marker:BB08592:Chr:8:cM:32.8	495	17	452	-	0_Bvchr8_bp61877441	31729748	31730183	434	435
Id:HN131211:Marker:BB00800:Chr:8:cM:30.39	736	29	736	+	0_Bvchr8_bp61877441	33374471	33375178	707	707
Id:HN125089:Marker:BB02571:Chr:8:cM:31.59	593	20	593	+	0_Bvchr8_bp61877441	33469287	33469860	573	573
Id:HN128439:Marker:BB03313:Chr:8:cM:32.8	746	30	746	+	0_Bvchr8_bp61877441	33793766	33794483	714	717
Id:HN147611:Marker:BB05578:Chr:8:cM:32.92	768	30	768	+	0_Bvchr8_bp61877441	34104464	34105202	738	738
Id:bv-cluster246:Marker:EB00674:Chr:8:cM:32.8	646	0	332	+	0_Bvchr8_bp61877441	35408753	35409085	326	332
Id:HN153412:Marker:BB08947:Chr:8:cM:31.59	863	0	863	-	0_Bvchr8_bp61877441	35675780	35676643	863	863
Id:HN132414:Marker:BB02842:Chr:8:cM:30.99	821	3	821	+	0_Bvchr8_bp61877441	35834250	35835068	815	819
Id:HN144417:Marker:BB08531:Chr:8:cM:31.59	451	22	451	-	0_Bvchr8_bp61877441	35983045	35983474	427	429
Id:HN147101:Marker:BB03352:Chr:8:cM:34	609	25	609	+	0_Bvchr8_bp61877441	36039457	36040041	584	584
Id:HN121158:Marker:BB08557:Chr:8:cM:32.8	884	21	884	+	0_Bvchr8_bp61877441	36329977	36330841	863	864
Id:HN128970:Marker:BB07278:Chr:8:cM:32.2	748	8	688	-	0_Bvchr8_bp61877441	37160626	37161306	680	680
Id:HN138190:Marker:BB08119:Chr:8:cM:32.8	506	17	488	-	0_Bvchr8_bp61877441	37264322	37264793	471	471
Id:HN125419:Marker:BB00070:Chr:8:cM:33.18	795	64	795	+	0_Bvchr8_bp61877441	37596371	37597102	731	731
Id:HN144638:Marker:BB06903:Chr:8:cM:33.1	832	0	832	-	0_Bvchr8_bp61877441	38483685	38484517	832	832
Id:HN147919:Marker:BB04426:Chr:8:cM:37.65	712	29	712	+	0_Bvchr8_bp61877441	38566659	38567342	683	683
Id:HN135842:Marker:BB03670:Chr:8:cM:39.76	795	20	795	+	0_Bvchr8_bp61877441	39238190	39238965	774	775
Id:HN133072:Marker:BB07679:Chr:8:cM:39.79	884	0	884	+	0_Bvchr8_bp61877441	39287221	39288105	884	884
Id:HN126094:Marker:BB00964:Chr:8:cM:40.39	945	31	945	-	0_Bvchr8_bp61877441	41091204	41092118	912	914
Id:HN126418:Marker:BB09426:Chr:8:cM:40.99	744	22	723	+	0_Bvchr8_bp61877441	41781319	41782020	700	701
Id:HN153409:Marker:BB04871:Chr:8:cM:40.98	734	0	734	+	0_Bvchr8_bp61877441	41911676	41912410	733	734
Id:HN132617:Marker:BB03010:Chr:8:cM:41.31	544	11	539	+	0_Bvchr8_bp61877441	41913239	41913767	526	528
Id:HN141122:Marker:BB04577:Chr:8:cM:40.98	598	3	598	+	0_Bvchr8_bp61877441	42700950	42701545	595	595
Id:HN121113:Marker:BB01523:Chr:8:cM:48.33	922	31	922	-	0_Bvchr8_bp61877441	52118154	52119045	890	891
Id:ED018910:Marker:MP_R0062:Chr:8:cM:54.34	1507	0	1507	+	0_Bvchr8_bp61877441	53761888	53763395	1504	1507
Id:AY535068:Marker:MP_R0068:Chr:8:cM:54.38	672	0	672	+	0_Bvchr8_bp61877441	53761999	53762671	672	672
Id:BQ584679:Marker:TG_E0012:Chr:8:cM:54.34	690	163	690	+	0_Bvchr8_bp61877441	53781011	53781626	527	615
Id:BQ582624:Marker:TG_E0066:Chr:8:cM:55.55	579	247	579	+	0_Bvchr8_bp61877441	54046059	54046391	332	332
Id:HN138417:Marker:BB08966:Chr:8:cM:56.45	849	30	849	+	0_Bvchr8_bp61877441	55019468	55020287	818	819
Id:AY535076:Marker:MP_sps:Chr:8:cM:56.78	503	0	503	+	0_Bvchr8_bp61877441	55142305	55142808	503	503
Id:HN140647:Marker:BB09320:Chr:8:cM:63.75	548	6	548	-	0_Bvchr8_bp61877441	56447211	56447753	542	542
Id:HN137985:Marker:BB06919:Chr:8:cM:64.05	791	29	781	+	0_Bvchr8_bp61877441	56526170	56526922	752	752
Id:HN125940:Marker:BB03124:Chr:8:cM:65.52	708	10	708	+	0_Bvchr8_bp61877441	57490144	57490842	692	698
Id:HN125045:Marker:BB06908:Chr:8:cM:66.22	785	23	772	+	0_Bvchr8_bp61877441	57704191	57704940	746	749
Id:BQ587356:Marker:MP_E0063:Chr:8:cM:66.53	621	8	621	+	0_Bvchr8_bp61877441	57883872	57884484	612	612
Id:HN143077:Marker:BB00308:Chr:8:cM:68.04	831	0	831	-	0_Bvchr8_bp61877441	58251688	58252519	828	831
Id:HN138173:Marker:BB03535:Chr:8:cM:67.74	855	30	855	+	0_Bvchr8_bp61877441	58467786	58468611	822	825
Id:HN139618:Marker:BB08486:Chr:8:cM:70.22	438	0	438	-	0_Bvchr8_bp61877441	58891357	58891795	438	438
Id:HN144838:Marker:BB09203:Chr:8:cM:74.01	598	33	574	-	0_Bvchr8_bp61877441	59704871	59705412	541	541
Id:HN130954:Marker:BB09309:Chr:8:cM:75.88	815	20	815	+	0_Bvchr8_bp61877441	60163833	60164628	792	795
8S_BES_RR_z72D13_F	751	0	751	+	0_Bvchr8_bp61877441	61012779	61013530	751	751
Id:HN147054:Marker:BB09091:Chr:8:cM:87.87	882	25	882	+	0_Bvchr8_bp61877441	61021146	61022003	857	857
Id:HN127630:Marker:BB02876:Chr:8:cM:88.48	648	24	648	+	0_Bvchr8_bp61877441	61093745	61094369	623	624
8S_BES_RR_z72D13_R	865	16	865	-	0_Bvchr8_bp61877441	61107769	61108618	848	848
Id:HN133007:Marker:BB00427:Chr:8:cM:87.87	536	32	536	-	0_Bvchr8_bp61877441	61133097	61133601	503	504
Id:HN123221:Marker:BB08644:Chr:8:cM:89.39	835	25	835	+	0_Bvchr8_bp61877441	61303349	61304159	809	810
Id:HN120085:Marker:BB08477:Chr:9:cM:0.0	522	0	522	+	0_Bvchr9_bp53512529	1363651	1364173	522	522
Id:HN142687:Marker:BB07673:Chr:9:cM:2.2	737	12	737	+	0_Bvchr9_bp53512529	1520146	1520871	717	725
Id:HN135327:Marker:BB03094:Chr:9:cM:2.2	605	33	605	+	0_Bvchr9_bp53512529	1548243	1548815	572	572
Id:HN132846:Marker:BB02793:Chr:9:cM:2.2	699	10	699	+	0_Bvchr9_bp53512529	1554947	1555636	686	689
9N_BES_RR_z66A10_F	814	0	814	+	0_Bvchr9_bp53512529	1572679	1573493	814	814
9N_BES_RR_z66A10_R	783	0	750	-	0_Bvchr9_bp53512529	1662838	1663588	749	749
Id:BQ584472:Marker:TG_E0015:Chr:9:cM:2.8	619	0	590	-	0_Bvchr9_bp53512529	2123308	2123898	590	590
Id:HN122121:Marker:BB08968:Chr:9:cM:3.5	752	8	752	+	0_Bvchr9_bp53512529	2218133	2218876	743	744
Id:BQ583387:Marker:EB00824:Chr:9:cM:4.4	483	0	370	+	0_Bvchr9_bp53512529	2368649	2369019	366	370
Id:HN134128:Marker:BB02371:Chr:9:cM:5.9	759	22	759	-	0_Bvchr9_bp53512529	2669667	2670404	735	737
Id:HN137936:Marker:BB07371:Chr:9:cM:5.3	844	0	844	+	0_Bvchr9_bp53512529	2698881	2699725	844	844
Id:HN126075:Marker:BB08961:Chr:9:cM:6.5	897	11	895	+	0_Bvchr9_bp53512529	2929792	2930676	883	884
Id:HN127381:Marker:BB04042:Chr:9:cM:8.4	761	25	750	+	0_Bvchr9_bp53512529	3348577	3349302	718	725
Id:HN131659:Marker:BB01058:Chr:9:cM:7.4	642	0	641	-	0_Bvchr9_bp53512529	3408765	3409406	637	641
Id:HN128949:Marker:BB08205:Chr:9:cM:7.4	654	11	654	+	0_Bvchr9_bp53512529	4022899	4023542	643	643
Id:HN132211:Marker:BB01779:Chr:9:cM:12.1	908	0	890	+	0_Bvchr9_bp53512529	4636642	4637532	890	890
Id:HN140418:Marker:BB00900:Chr:9:cM:21.0	727	24	727	+	0_Bvchr9_bp53512529	6042892	6043595	702	703
Id:BQ584470:Marker:MP_E0018:Chr:9:cM:20.1	649	53	535	-	0_Bvchr9_bp53512529	6063838	6064476	482	638
Id:HN143689:Marker:BB04504:Chr:9:cM:21.0	676	72	676	+	0_Bvchr9_bp53512529	6205335	6205939	604	604
Id:BQ592365:Marker:TG_E0251:Chr:9:cM:20.7	463	0	463	+	0_Bvchr9_bp53512529	6372415	6372878	463	463
Id:BQ584746:Marker:TG_E0002:Chr:9:cM:18.3	656	0	656	-	0_Bvchr9_bp53512529	6676046	6676702	656	656
Id:HN153408:Marker:BB00179:Chr:9:cM:18.0	873	36	865	-	0_Bvchr9_bp53512529	6716846	6717675	829	829
Id:HN119168:Marker:BB03345:Chr:9:cM:17.3	722	22	720	+	0_Bvchr9_bp53512529	6730375	6731073	696	698
Id:HN123867:Marker:BB00819:Chr:9:cM:17.0	859	25	827	-	0_Bvchr9_bp53512529	6802910	6803712	802	802
Id:HN123193:Marker:BB08012:Chr:9:cM:19.5	808	34	808	-	0_Bvchr9_bp53512529	7611332	7612105	766	777
Id:BQ586571:Marker:KI_E2746:Chr:9:cM:18.9	664	0	334	-	0_Bvchr9_bp53512529	7632392	7632726	334	334
Id:HN128505:Marker:BB09281:Chr:9:cM:18.3	793	23	793	-	0_Bvchr9_bp53512529	7646556	7647326	770	770
Id:HN137296:Marker:BB02098:Chr:9:cM:18.3	737	33	737	-	0_Bvchr9_bp53512529	7882349	7883053	702	704
Id:HN121689:Marker:BB05995:Chr:9:cM:18.3	936	36	873	-	0_Bvchr9_bp53512529	7897711	7898548	835	837
Id:HN145394:Marker:BB03406:Chr:9:cM:18.3	685	28	685	-	0_Bvchr9_bp53512529	7992221	7992878	657	657
Id:HN128697:Marker:BB03916:Chr:9:cM:18.3	863	46	838	+	0_Bvchr9_bp53512529	8769400	8770192	790	792
Id:BQ584288:Marker:TG_E0028:Chr:9:cM:16.7	471	106	345	+	0_Bvchr9_bp53512529	9021548	9021787	239	239
Id:HN135639:Marker:BB01843:Chr:9:cM:15.5	876	27	868	+	0_Bvchr9_bp53512529	9186578	9187419	841	841
Id:HN145665:Marker:BB03575:Chr:9:cM:16.7	740	26	737	-	0_Bvchr9_bp53512529	9703989	9704700	708	712
Id:HN121748:Marker:BB01309:Chr:9:cM:22.2	948	0	948	+	0_Bvchr9_bp53512529	10142050	10142999	948	949
Id:HN130926:Marker:BB00366:Chr:9:cM:22.5	850	16	849	-	0_Bvchr9_bp53512529	10393028	10393862	830	834
Id:BQ589636:Marker:TG_E0089:Chr:9:cM:21.9	529	0	529	+	0_Bvchr9_bp53512529	10729351	10729880	529	529
Id:HN144900:Marker:BB01788:Chr:9:cM:14.0	666	58	666	+	0_Bvchr9_bp53512529	11158807	11159415	606	608
Id:HN122239:Marker:BB07517:Chr:9:cM:23.4	797	48	797	+	0_Bvchr9_bp53512529	11940602	11941351	748	749
Id:HN139133:Marker:BB08025:Chr:9:cM:23.4	851	33	834	-	0_Bvchr9_bp53512529	12081426	12082228	798	802
Id:HN123297:Marker:BB08628:Chr:9:cM:22.8	684	31	684	+	0_Bvchr9_bp53512529	15852109	15852762	653	653
Id:BQ582589:Marker:TG_E0063:Chr:9:cM:23.4	661	285	661	+	0_Bvchr9_bp53512529	16762735	16763289	376	554
Id:HN129568:Marker:BB04481:Chr:9:cM:22.8	736	25	736	+	0_Bvchr9_bp53512529	17074819	17075530	710	711
Id:HN140875:Marker:BB01191:Chr:9:cM:23.4	785	0	785	-	0_Bvchr9_bp53512529	17449970	17450755	784	785
Id:HN146112:Marker:BB05955:Chr:9:cM:23.1	711	7	711	-	0_Bvchr9_bp53512529	17899845	17900551	695	715
Id:BQ586655:Marker:EB00926:Chr:9:cM:23.4	671	0	245	+	0_Bvchr9_bp53512529	17940153	17940398	244	245
Id:HN134311:Marker:BB04851:Chr:9:cM:23.4	839	73	839	+	0_Bvchr9_bp53512529	18168566	18169332	764	766
Id:HN137242:Marker:BB07594:Chr:9:cM:22.8	626	0	626	+	0_Bvchr9_bp53512529	18551313	18551939	626	626
Id:HN137256:Marker:BB07719:Chr:9:cM:23.3	670	7	670	+	0_Bvchr9_bp53512529	18565491	18566154	663	663
Id:HN145127:Marker:BB00230:Chr:9:cM:23.4	912	29	912	-	0_Bvchr9_bp53512529	18681735	18682618	881	883
Id:HN138643:Marker:BB06814:Chr:9:cM:23.9	833	0	833	+	0_Bvchr9_bp53512529	18941045	18941878	833	833
Id:HN121760:Marker:BB05679:Chr:9:cM:24.7	919	27	919	+	0_Bvchr9_bp53512529	19301993	19302886	892	893
Id:HN137364:Marker:BB00906:Chr:9:cM:22.8	926	21	926	-	0_Bvchr9_bp53512529	19346335	19347241	894	917
Id:HN147313:Marker:BB06828:Chr:9:cM:23.4	918	34	918	+	0_Bvchr9_bp53512529	19370545	19371429	881	884
Id:HN126069:Marker:BB08047:Chr:9:cM:23.4	795	70	778	+	0_Bvchr9_bp53512529	19615242	19615950	706	708
Id:HN129580:Marker:BB03619:Chr:9:cM:26.5	920	37	920	-	0_Bvchr9_bp53512529	20271331	20272214	882	883
Id:bv-cluster214:Marker:EB00667:Chr:9:cM:23.4	679	117	391	+	0_Bvchr9_bp53512529	20272373	20272647	274	274
Id:HN123967:Marker:BB07687:Chr:9:cM:24.1	773	23	773	+	0_Bvchr9_bp53512529	20720340	20721090	749	750
Id:HN143649:Marker:BB03402:Chr:9:cM:24.4	778	45	778	+	0_Bvchr9_bp53512529	21320335	21321068	732	733
Id:HN119811:Marker:BB07616:Chr:9:cM:23.4	934	10	934	-	0_Bvchr9_bp53512529	21324535	21325461	923	926
Id:HN141791:Marker:BB08567:Chr:9:cM:23.4	834	0	834	-	0_Bvchr9_bp53512529	21396805	21397638	830	834
Id:HN121081:Marker:BB00272:Chr:9:cM:25.9	958	24	939	+	0_Bvchr9_bp53512529	21421757	21422672	915	915
Id:HN131012:Marker:BB06018:Chr:9:cM:23.4	853	20	835	-	0_Bvchr9_bp53512529	22105080	22105896	814	816
Id:HN124488:Marker:BB04463:Chr:9:cM:22.7	661	0	661	-	0_Bvchr9_bp53512529	22123205	22123866	659	661
Id:HN135821:Marker:BB04604:Chr:9:cM:23.4	618	64	618	-	0_Bvchr9_bp53512529	22354532	22355086	548	554
Id:HN147042:Marker:BB05855:Chr:9:cM:23.4	738	65	738	-	0_Bvchr9_bp53512529	22354902	22355575	673	673
Id:HN142150:Marker:BB04571:Chr:9:cM:25.6	894	30	862	-	0_Bvchr9_bp53512529	23504981	23505813	831	832
Id:HN119685:Marker:BB02229:Chr:9:cM:14.3	854	26	854	+	0_Bvchr9_bp53512529	24235827	24236655	828	828
Id:BQ587630:Marker:MP_E0062:Chr:9:cM:22.8	635	0	624	+	0_Bvchr9_bp53512529	24241699	24242323	624	624
Id:HN143971:Marker:BB04032:Chr:9:cM:28.6	641	3	637	-	0_Bvchr9_bp53512529	25645703	25646337	632	634
Id:HN144052:Marker:BB02414:Chr:9:cM:28.6	524	33	524	-	0_Bvchr9_bp53512529	26141798	26142290	489	492
Id:HN142905:Marker:BB01490:Chr:9:cM:28.6	951	33	951	+	0_Bvchr9_bp53512529	29082901	29083818	917	918
Id:HN129563:Marker:BB03702:Chr:9:cM:29.1	702	27	702	+	0_Bvchr9_bp53512529	29389284	29389959	672	675
Id:bv-cluster1927:Marker:EB00041:Chr:9:cM:28.6	670	293	495	-	0_Bvchr9_bp53512529	29610290	29610492	202	202
Id:HN135543:Marker:BB04187:Chr:9:cM:28.6	914	23	914	+	0_Bvchr9_bp53512529	30126367	30127258	887	891
Id:HN121731:Marker:BB02110:Chr:9:cM:28.6	852	47	836	-	0_Bvchr9_bp53512529	31083839	31084628	788	789
Id:HN131143:Marker:BB00276:Chr:9:cM:27.4	764	21	764	-	0_Bvchr9_bp53512529	31552620	31553363	739	743
Id:bv-cluster398:Marker:EB00508:Chr:9:cM:28.0	794	344	657	-	0_Bvchr9_bp53512529	31872597	31873011	312	414
Id:HN120184:Marker:BB07966:Chr:9:cM:28.6	789	34	789	+	0_Bvchr9_bp53512529	32131310	32132065	754	755
Id:HN128306:Marker:BB02206:Chr:9:cM:28.6	929	41	929	-	0_Bvchr9_bp53512529	33038547	33039435	887	888
Id:HN121762:Marker:BB06251:Chr:9:cM:28.6	627	21	613	+	0_Bvchr9_bp53512529	33154713	33155305	591	592
Id:HN143133:Marker:BB09474:Chr:9:cM:28.6	863	19	863	-	0_Bvchr9_bp53512529	33217150	33217994	843	844
Id:HN138265:Marker:BB04518:Chr:9:cM:31.7	639	71	625	-	0_Bvchr9_bp53512529	33259076	33259630	554	554
Id:HN142162:Marker:BB09365:Chr:9:cM:29.5	548	12	548	-	0_Bvchr9_bp53512529	33490710	33491246	533	536
Id:HN141597:Marker:BB03138:Chr:9:cM:29.8	548	5	548	+	0_Bvchr9_bp53512529	33924345	33924888	543	543
Id:HN120791:Marker:BB07368:Chr:9:cM:29.5	635	0	635	-	0_Bvchr9_bp53512529	34146617	34147252	635	635
Id:HN123662:Marker:BB09574:Chr:9:cM:23.7	761	31	759	+	0_Bvchr9_bp53512529	34603758	34604487	724	732
Id:HN131513:Marker:BB03330:Chr:9:cM:30.4	868	28	860	+	0_Bvchr9_bp53512529	35160808	35161640	828	832
Id:HN136740:Marker:BB08636:Chr:9:cM:34.5	606	4	595	-	0_Bvchr9_bp53512529	36545849	36546440	591	591
Id:HN122576:Marker:BB08089:Chr:9:cM:34.5	708	19	708	-	0_Bvchr9_bp53512529	36797563	36798251	686	689
Id:HN132395:Marker:BB03078:Chr:9:cM:34.5	855	21	855	+	0_Bvchr9_bp53512529	36869371	36870205	833	834
Id:HN132648:Marker:BB08028:Chr:9:cM:35.1	604	5	604	-	0_Bvchr9_bp53512529	37781167	37781767	594	603
Id:HN130938:Marker:BB06144:Chr:9:cM:35.1	501	0	478	-	0_Bvchr9_bp53512529	38472987	38473465	478	478
Id:HN130426:Marker:BB03414:Chr:9:cM:35.5	733	13	733	+	0_Bvchr9_bp53512529	38708262	38708982	718	720
Id:HN120464:Marker:BB09027:Chr:9:cM:37.2	847	0	847	+	0_Bvchr9_bp53512529	39080652	39081499	847	847
Id:HN123939:Marker:BB05097:Chr:9:cM:40.7	805	15	805	-	0_Bvchr9_bp53512529	40573784	40574574	784	790
Id:HN129810:Marker:BB03855:Chr:9:cM:41.4	590	0	572	+	0_Bvchr9_bp53512529	40814887	40815459	571	572
Id:HN136316:Marker:BB03481:Chr:9:cM:42.8	616	24	597	-	0_Bvchr9_bp53512529	41066884	41067457	572	573
Id:HN126717:Marker:BB07520:Chr:9:cM:44.1	748	18	748	-	0_Bvchr9_bp53512529	41277564	41278294	730	730
Id:BQ585717:Marker:TG_E0102:Chr:9:cM:44.7	485	0	485	-	0_Bvchr9_bp53512529	42386139	42386624	485	485
Id:HN134051:Marker:BB01350:Chr:9:cM:44.7	836	13	836	-	0_Bvchr9_bp53512529	42414489	42415312	822	823
Id:AY535072:Marker:MP_R0081:Chr:9:cM:44.7	1167	0	1167	-	0_Bvchr9_bp53512529	42453116	42454283	1164	1167
Id:BQ587122:Marker:EB00941:Chr:9:cM:45.6	647	199	540	-	0_Bvchr9_bp53512529	42818100	42818441	341	341
Id:BQ591941:Marker:MP_E0099:Chr:9:cM:47.8	579	129	378	-	0_Bvchr9_bp53512529	43396265	43396514	248	249
Id:HN148163:Marker:BB03212:Chr:9:cM:48.7	640	5	635	-	0_Bvchr9_bp53512529	43650496	43651126	630	630
Id:HN129029:Marker:BB07992:Chr:9:cM:49.6	873	22	873	-	0_Bvchr9_bp53512529	43935352	43936202	848	851
Id:BQ588688:Marker:TG_E0571:Chr:9:cM:49.9	649	0	420	-	0_Bvchr9_bp53512529	43957783	43958203	420	420
Id:BQ582586:Marker:TG_E0061:Chr:9:cM:49.9	646	0	402	-	0_Bvchr9_bp53512529	43962892	43963294	402	402
Id:HN119573:Marker:BB03590:Chr:9:cM:56.2	835	31	835	-	0_Bvchr9_bp53512529	46126162	46126966	803	804
Id:HN131155:Marker:BB04906:Chr:9:cM:58.0	917	21	889	+	0_Bvchr9_bp53512529	46641715	46642584	868	869
Id:HN140570:Marker:BB02214:Chr:9:cM:60.4	891	24	891	-	0_Bvchr9_bp53512529	47211255	47212122	866	867
Id:HN153402:Marker:BB06521:Chr:9:cM:63.8	548	43	522	+	0_Bvchr9_bp53512529	48283603	48284082	479	479
Id:ED829007:Marker:KI_R0942:Chr:9:cM:65.7	1507	0	1507	+	0_Bvchr9_bp53512529	48935630	48937156	1490	1528
Id:HN147327:Marker:BB03717:Chr:9:cM:66.3	679	29	678	+	0_Bvchr9_bp53512529	49357620	49358269	647	649
Id:HN119234:Marker:BB08171:Chr:9:cM:66.6	751	30	751	+	0_Bvchr9_bp53512529	49406405	49407126	720	721
Id:HN128153:Marker:BB04388:Chr:9:cM:66.9	817	40	817	+	0_Bvchr9_bp53512529	49442256	49443033	774	777
Id:BQ587672:Marker:TG_ESQ04:Chr:9:cM:71.7	673	0	554	-	0_Bvchr9_bp53512529	50260461	50261015	554	554
Id:HN137379:Marker:BB00167:Chr:9:cM:75.3	686	7	686	+	0_Bvchr9_bp53512529	50385385	50386064	678	679
Id:BQ584610:Marker:TG_E0006:Chr:9:cM:84.4	645	12	645	-	0_Bvchr9_bp53512529	52479727	52480360	632	633
Id:HN132851:Marker:BB04484:Chr:9:cM:87.1	571	0	562	+	0_Bvchr9_bp53512529	52620413	52620975	562	562
Id:BQ595747:Marker:TG_E0252:Chr:9:cM:90.7	613	0	584	-	0_Bvchr9_bp53512529	52828043	52828627	584	584
Id:BQ588744:Marker:MP_E0091:Chr:9:cM:92.0	645	113	634	-	0_Bvchr9_bp53512529	52902785	52903306	514	521
9S_for_m3315_z92N14_primer	21	0	21	+	0_Bvchr9_bp53512529	53020689	53020710	21	21
9S_rev_m3315_z92N14_primer	21	0	21	-	0_Bvchr9_bp53512529	53022165	53022186	21	21
Id:HN127610:Marker:BB08147:Chr:1:cM:66.78	461	0	461	-	Bvchr1.una2_bp60252	6298	6759	461	461
Id:HN127610:Marker:BB08147:Chr:1:cM:66.78	461	0	461	-	Bvchr1.una2_bp60252	28692	29153	461	461
Id:HN127610:Marker:BB08147:Chr:1:cM:66.78	461	0	461	-	Bvchr1.una2_bp60252	55588	56049	461	461
Id:HN146890:Marker:BB05680:Chr:6:cM:63.04	651	13	651	+	BvchrU.ctg0887_bp29626	21110	21748	637	638
