# Supplementary material for: Sugar beet long-read reference assembly of genotype KWS2320
Source: NAR Genom Bioinform. 2025 Nov 13;7(4):lqaf142. doi: 10.1093/nargab/lqaf142 (PMC12614215; doi:10.1093/nargab/lqaf142)
Supplement: lqaf142_Supplemental_Files [file lqaf142_supplemental_files.zip › SupTab_2.ods]

## Sheet: Sheet1
0_Bvchr1_bp61486498	61486498	0	11022	+	0701.scaffold01290	18613	172	10631	10383	11055	60
0_Bvchr1_bp61486498	61486498	12835	16701	+	0701.scaffold01290	18613	14747	18613	3848	3869	60
0_Bvchr1_bp61486498	61486498	16701	17831	-	contig96719	1131	0	1131	1127	1131	60
0_Bvchr1_bp61486498	61486498	17868	18459	+	contig146799	591	0	591	591	591	60
0_Bvchr1_bp61486498	61486498	18459	19376	+	contig104336	923	0	917	911	917	60
0_Bvchr1_bp61486498	61486498	31525	32365	+	Bvchr7_un.sca019	176792	91180	92021	828	844	60
0_Bvchr1_bp61486498	61486498	36245	85117	+	Bvchr1.sca001	8256157	0	48343	48339	48876	60
0_Bvchr1_bp61486498	61486498	86437	108818	+	Bvchr1.sca001	8256157	49463	71844	22380	22382	60
0_Bvchr1_bp61486498	61486498	108968	110818	+	Bvchr1.sca001	8256157	71965	73815	1850	1850	60
0_Bvchr1_bp61486498	61486498	110879	157833	+	Bvchr1.sca001	8256157	73914	122269	46898	47103	60
0_Bvchr1_bp61486498	61486498	158873	160330	+	Bvchr1.sca001	8256157	122997	124453	1454	1457	60
0_Bvchr1_bp61486498	61486498	166265	341111	+	Bvchr1.sca001	8256157	129078	305775	174432	175116	60
0_Bvchr1_bp61486498	61486498	342181	382334	+	Bvchr1.sca001	8256157	306642	346516	39853	40158	60
0_Bvchr1_bp61486498	61486498	384003	416565	+	Bvchr1.sca001	8256157	347869	380465	32560	32596	60
0_Bvchr1_bp61486498	61486498	417606	529127	+	Bvchr1.sca001	8256157	381584	492836	111238	111523	60
0_Bvchr1_bp61486498	61486498	529518	556909	+	Bvchr1.sca001	8256157	493141	520454	27159	27243	60
0_Bvchr1_bp61486498	61486498	557444	607861	+	Bvchr1.sca001	8256157	520873	570653	49744	50443	60
0_Bvchr1_bp61486498	61486498	610001	918845	+	Bvchr1.sca001	8256157	572738	881025	306896	309721	60
0_Bvchr1_bp61486498	61486498	919231	932391	+	Bvchr1.sca001	8256157	881270	894401	13114	13175	60
0_Bvchr1_bp61486498	61486498	933137	1106011	+	Bvchr1.sca001	8256157	894897	1067875	171540	174262	60
0_Bvchr1_bp61486498	61486498	1135546	1167835	+	Bvchr1.sca001	8256157	1096669	1129867	32260	32307	60
0_Bvchr1_bp61486498	61486498	1169476	1176370	+	Bvchr1.sca001	8256157	1132085	1138978	6893	6894	60
0_Bvchr1_bp61486498	61486498	1179191	1278571	+	Bvchr1.sca001	8256157	1141396	1240587	99152	99396	60
0_Bvchr1_bp61486498	61486498	1280630	1282512	+	Bvchr1.sca001	8256157	1242613	1244493	1880	1882	60
0_Bvchr1_bp61486498	61486498	1291097	1294639	+	Bvchr1.sca001	8256157	1255461	1259003	3542	3542	60
0_Bvchr1_bp61486498	61486498	1295639	1356576	+	Bvchr1.sca001	8256157	1260033	1321003	60931	60975	60
0_Bvchr1_bp61486498	61486498	1356809	1528817	+	Bvchr1.sca001	8256157	1321083	1493253	171810	172338	60
0_Bvchr1_bp61486498	61486498	1528646	1541765	+	Bvchr1.sca001	8256157	1493641	1506691	13047	13119	60
0_Bvchr1_bp61486498	61486498	1544990	1602873	+	Bvchr1.sca001	8256157	1507841	1565724	57867	57888	60
0_Bvchr1_bp61486498	61486498	1603780	1617962	+	Bvchr1.sca001	8256157	1566631	1580810	14166	14186	60
0_Bvchr1_bp61486498	61486498	1618701	1675226	+	Bvchr1.sca001	8256157	1581223	1637669	56370	56586	60
0_Bvchr1_bp61486498	61486498	1675492	1712393	+	Bvchr1.sca001	8256157	1637957	1674974	36886	37011	60
0_Bvchr1_bp61486498	61486498	1714462	1726821	+	Bvchr1.sca001	8256157	1676244	1688602	12358	12359	60
0_Bvchr1_bp61486498	61486498	1727302	1727889	+	Bvchr1.sca001	8256157	1689049	1689636	587	587	60
0_Bvchr1_bp61486498	61486498	1729265	1736328	+	Bvchr1.sca001	8256157	1690840	1697903	7063	7063	60
0_Bvchr1_bp61486498	61486498	1736440	1745961	+	Bvchr1.sca001	8256157	1698500	1708150	9520	9650	60
0_Bvchr1_bp61486498	61486498	1755866	1785048	+	Bvchr1.sca001	8256157	1719289	1748045	28692	29239	60
0_Bvchr1_bp61486498	61486498	1803724	1857914	+	Bvchr1.sca001	8256157	1761138	1815073	53903	54194	60
0_Bvchr1_bp61486498	61486498	1859403	1892238	+	Bvchr1.sca001	8256157	1815995	1851377	32790	34748	60
0_Bvchr1_bp61486498	61486498	1894327	1933752	+	Bvchr1.sca001	8256157	1853341	1892735	39288	39528	60
0_Bvchr1_bp61486498	61486498	1935404	1996234	+	Bvchr1.sca001	8256157	1894409	1955440	60818	61012	60
0_Bvchr1_bp61486498	61486498	2002516	2083096	+	Bvchr1.sca001	8256157	1957864	2038569	80526	80658	60
0_Bvchr1_bp61486498	61486498	2105049	2158513	+	Bvchr1.sca001	8256157	2056137	2109809	53456	53679	60
0_Bvchr1_bp61486498	61486498	2161632	2211229	+	Bvchr1.sca001	8256157	2112434	2162034	49574	49603	60
0_Bvchr1_bp61486498	61486498	2227855	2236433	+	Bvchr1.sca001	8256157	2173456	2182034	8577	8578	60
0_Bvchr1_bp61486498	61486498	2236756	2267635	+	Bvchr1.sca001	8256157	2182904	2213785	30874	30883	60
0_Bvchr1_bp61486498	61486498	2268410	2468413	+	Bvchr1.sca001	8256157	2214503	2413181	198319	200159	60
0_Bvchr1_bp61486498	61486498	2470539	2471771	+	Bvchr1.sca001	8256157	2415510	2416741	1230	1232	60
0_Bvchr1_bp61486498	61486498	2474252	2517281	+	Bvchr1.sca001	8256157	2419067	2461821	42746	43029	60
0_Bvchr1_bp61486498	61486498	2517412	2576313	+	Bvchr1.sca001	8256157	2461954	2520803	58835	58901	60
0_Bvchr1_bp61486498	61486498	2576595	2612832	+	Bvchr1.sca001	8256157	2521186	2557606	36226	36422	60
0_Bvchr1_bp61486498	61486498	2612078	2615742	+	Bvchr1.sca001	8256157	2558120	2561782	3661	3664	60
0_Bvchr1_bp61486498	61486498	2617169	2713093	+	Bvchr1.sca001	8256157	2562433	2659857	95595	96341	60
0_Bvchr1_bp61486498	61486498	2713460	2747488	+	Bvchr1.sca001	8256157	2662467	2697760	34011	35278	60
0_Bvchr1_bp61486498	61486498	2747854	2759648	+	Bvchr1.sca001	8256157	2698609	2710443	11793	11834	60
0_Bvchr1_bp61486498	61486498	2759782	2779056	+	Bvchr1.sca001	8256157	2710636	2729908	19272	19274	60
0_Bvchr1_bp61486498	61486498	2784454	2796405	+	Bvchr1.sca001	8256157	2735612	2747651	11933	11942	60
0_Bvchr1_bp61486498	61486498	2799155	2799820	+	Bvchr1.sca001	8256157	2752420	2753082	661	665	60
0_Bvchr1_bp61486498	61486498	2800676	2817400	+	Bvchr1.sca001	8256157	2756679	2773417	16724	16737	60
0_Bvchr1_bp61486498	61486498	2818234	2900743	+	Bvchr1.sca001	8256157	2774123	2855969	81841	82511	60
0_Bvchr1_bp61486498	61486498	2901820	2934346	+	Bvchr1.sca001	8256157	2856342	2890083	32429	33773	60
0_Bvchr1_bp61486498	61486498	2937249	3035254	+	Bvchr1.sca001	8256157	2892609	2990613	97994	98013	60
0_Bvchr1_bp61486498	61486498	3036255	3078991	+	Bvchr1.sca001	8256157	2991088	3033926	42687	42881	60
0_Bvchr1_bp61486498	61486498	3080110	3093696	+	Bvchr1.sca001	8256157	3034858	3048452	13584	13594	60
0_Bvchr1_bp61486498	61486498	3094845	3172910	+	Bvchr1.sca001	8256157	3049328	3127406	78050	78089	60
0_Bvchr1_bp61486498	61486498	3183753	3214975	+	Bvchr1.sca001	8256157	3133078	3164297	31218	31223	60
0_Bvchr1_bp61486498	61486498	3216517	3284121	+	Bvchr1.sca001	8256157	3165699	3233140	67393	67631	60
0_Bvchr1_bp61486498	61486498	3290293	3308841	+	Bvchr1.sca001	8256157	3240023	3258569	18545	18549	60
0_Bvchr1_bp61486498	61486498	3309687	3332685	+	Bvchr1.sca001	8256157	3259344	3283141	22853	23938	60
0_Bvchr1_bp61486498	61486498	3333636	3350680	+	Bvchr1.sca001	8256157	3283853	3300899	17043	17047	60
0_Bvchr1_bp61486498	61486498	3350615	3371464	+	Bvchr1.sca001	8256157	3300910	3321588	20677	20850	60
0_Bvchr1_bp61486498	61486498	3372261	3471947	+	Bvchr1.sca001	8256157	3322093	3421621	99364	99548	60
0_Bvchr1_bp61486498	61486498	3473051	3494931	+	Bvchr1.sca001	8256157	3422555	3444434	21879	21880	60
0_Bvchr1_bp61486498	61486498	3495139	3558282	+	Bvchr1.sca001	8256157	3444525	3507686	63069	63223	60
0_Bvchr1_bp61486498	61486498	3558399	3612692	+	Bvchr1.sca001	8256157	3507759	3562071	54260	54315	60
0_Bvchr1_bp61486498	61486498	3618133	3714941	+	Bvchr1.sca001	8256157	3563207	3659985	96495	96897	60
0_Bvchr1_bp61486498	61486498	3715445	3721632	+	Bvchr1.sca001	8256157	3660639	3666825	6183	6187	60
0_Bvchr1_bp61486498	61486498	3722462	3731707	+	Bvchr1.sca001	8256157	3667806	3672722	4911	9245	60
0_Bvchr1_bp61486498	61486498	3731978	3796475	+	Bvchr1.sca001	8256157	3675771	3740218	64329	64606	60
0_Bvchr1_bp61486498	61486498	3797377	3835047	+	Bvchr1.sca001	8256157	3740242	3778588	37533	37943	60
0_Bvchr1_bp61486498	61486498	3839653	3855865	+	Bvchr1.sca001	8256157	3779571	3795781	16210	16212	60
0_Bvchr1_bp61486498	61486498	3856938	3926825	+	Bvchr1.sca001	8256157	3796847	3866897	69273	70657	60
0_Bvchr1_bp61486498	61486498	3927981	3987078	+	Bvchr1.sca001	8256157	3867881	3926625	58666	59174	60
0_Bvchr1_bp61486498	61486498	3987051	3989598	+	Bvchr1.sca001	8256157	3926946	3929493	2547	2547	60
0_Bvchr1_bp61486498	61486498	3990704	3992322	+	Bvchr1.sca001	8256157	3930521	3932139	1617	1618	60
0_Bvchr1_bp61486498	61486498	3992928	4048118	+	Bvchr1.sca001	8256157	3932474	3987985	55104	55569	60
0_Bvchr1_bp61486498	61486498	4049651	4052535	+	Bvchr1.sca001	8256157	3992117	3995001	2884	2884	60
0_Bvchr1_bp61486498	61486498	4057043	4100725	+	Bvchr1.sca001	8256157	3997051	4040732	43678	43684	60
0_Bvchr1_bp61486498	61486498	4101525	4144264	+	Bvchr1.sca001	8256157	4041079	4083814	42712	42745	60
0_Bvchr1_bp61486498	61486498	4145380	4148168	+	Bvchr1.sca001	8256157	4084834	4087622	2788	2788	60
0_Bvchr1_bp61486498	61486498	4149717	4183531	+	Bvchr1.sca001	8256157	4089448	4123878	33680	33707	60
0_Bvchr1_bp61486498	61486498	4184657	4243163	+	Bvchr1.sca001	8256157	4124593	4182716	58001	58402	60
0_Bvchr1_bp61486498	61486498	4243635	4268014	+	Bvchr1.sca001	8256157	4183597	4207971	24371	24379	60
0_Bvchr1_bp61486498	61486498	4268197	4459277	+	Bvchr1.sca001	8256157	4207998	4398333	188979	191211	60
0_Bvchr1_bp61486498	61486498	4460234	4495354	+	Bvchr1.sca001	8256157	4399162	4434281	35117	35121	60
0_Bvchr1_bp61486498	61486498	4496314	4588220	+	Bvchr1.sca001	8256157	4434790	4526729	91767	92059	60
0_Bvchr1_bp61486498	61486498	4597247	4630145	+	Bvchr1.sca001	8256157	4531628	4565091	32810	33548	60
0_Bvchr1_bp61486498	61486498	4630603	4631660	+	Bvchr1.sca001	8256157	4565498	4566555	1055	1057	60
0_Bvchr1_bp61486498	61486498	4631715	4678702	+	Bvchr1.sca001	8256157	4566944	4614085	46870	47232	60
0_Bvchr1_bp61486498	61486498	4679692	4729494	+	Bvchr1.sca001	8256157	4615029	4664669	49591	49825	60
0_Bvchr1_bp61486498	61486498	4732314	4745391	+	Bvchr1.sca001	8256157	4667241	4680077	12836	13077	60
0_Bvchr1_bp61486498	61486498	4745390	4757283	-	Bvchr2.sca001	9195008	5387709	5399585	11835	11895	60
0_Bvchr1_bp61486498	61486498	4757011	4789743	+	Bvchr1.sca001	8256157	4695579	4728301	32615	32663	60
0_Bvchr1_bp61486498	61486498	4790469	4828040	+	Bvchr1.sca001	8256157	4728965	4766546	37531	37620	60
0_Bvchr1_bp61486498	61486498	4828204	4962287	+	Bvchr1.sca001	8256157	4767040	4901413	134014	134127	60
0_Bvchr1_bp61486498	61486498	4967722	5124457	+	Bvchr1.sca001	8256157	4905098	5061800	156585	156685	60
0_Bvchr1_bp61486498	61486498	5131726	5136882	+	Bvchr1.sca001	8256157	5069966	5075119	5153	5156	60
0_Bvchr1_bp61486498	61486498	5137876	5147607	+	Bvchr1.sca001	8256157	5075802	5085527	9725	9731	60
0_Bvchr1_bp61486498	61486498	5148678	5181463	+	Bvchr1.sca001	8256157	5086378	5123109	32741	36435	60
0_Bvchr1_bp61486498	61486498	5183066	5237195	+	Bvchr1.sca001	8256157	5124419	5178444	54018	54130	60
0_Bvchr1_bp61486498	61486498	5237315	5335253	+	Bvchr1.sca001	8256157	5178655	5277198	97841	98191	60
0_Bvchr1_bp61486498	61486498	5345504	5372337	+	Bvchr1.sca001	8256157	5280495	5307323	26827	26833	60
0_Bvchr1_bp61486498	61486498	5387397	5392583	+	Bvchr1.sca001	8256157	5322343	5327531	5185	5189	60
0_Bvchr1_bp61486498	61486498	5393050	5420076	+	Bvchr1.sca001	8256157	5328145	5355388	27007	27256	60
0_Bvchr1_bp61486498	61486498	5430183	5442469	+	Bvchr1.sca001	8256157	5361003	5373289	12286	12286	60
0_Bvchr1_bp61486498	61486498	5453158	5454596	+	Bvchr1.sca001	8256157	5382728	5384166	1438	1438	60
0_Bvchr1_bp61486498	61486498	5454401	5457036	+	Bvchr1.sca001	8256157	5384647	5387280	2633	2635	60
0_Bvchr1_bp61486498	61486498	5458744	5503468	+	Bvchr1.sca001	8256157	5388737	5433785	44499	44963	60
0_Bvchr1_bp61486498	61486498	5503612	5515311	+	Bvchr1.sca001	8256157	5433856	5445556	11698	11700	60
0_Bvchr1_bp61486498	61486498	5515684	5543392	+	Bvchr1.sca001	8256157	5445768	5473586	27696	27824	60
0_Bvchr1_bp61486498	61486498	5543677	5564166	+	Bvchr1.sca001	8256157	5473726	5494376	20487	20649	60
0_Bvchr1_bp61486498	61486498	5568758	5691971	+	Bvchr1.sca001	8256157	5497920	5614508	115402	123207	60
0_Bvchr1_bp61486498	61486498	5702913	5720260	+	Bvchr1.sca001	8256157	5616611	5634237	17345	17627	60
0_Bvchr1_bp61486498	61486498	5721437	5746340	+	Bvchr1.sca001	8256157	5635035	5659915	24872	24906	60
0_Bvchr1_bp61486498	61486498	5748272	5753721	+	Bvchr1.sca001	8256157	5661696	5667143	5446	5450	60
0_Bvchr1_bp61486498	61486498	5755380	5880972	+	Bvchr1.sca001	8256157	5668859	5794257	125261	125531	60
0_Bvchr1_bp61486498	61486498	5881090	5901431	+	Bvchr1.sca001	8256157	5794341	5814681	20334	20343	60
0_Bvchr1_bp61486498	61486498	5901739	6019826	+	Bvchr1.sca001	8256157	5814825	5931813	116956	118100	60
0_Bvchr1_bp61486498	61486498	6025398	6133110	+	Bvchr1.sca001	8256157	5936389	6044094	107700	107714	60
0_Bvchr1_bp61486498	61486498	6133373	6187010	+	Bvchr1.sca001	8256157	6044369	6098816	52893	53525	60
0_Bvchr1_bp61486498	61486498	6187674	6285201	+	Bvchr1.sca001	8256157	6099516	6196924	97336	97503	60
0_Bvchr1_bp61486498	61486498	6291957	6314619	+	Bvchr1.sca001	8256157	6200668	6223481	22646	22820	60
0_Bvchr1_bp61486498	61486498	6315562	6318268	+	Bvchr1.sca001	8256157	6224045	6226751	2706	2706	60
0_Bvchr1_bp61486498	61486498	6321736	6325642	+	Bvchr1.sca001	8256157	6233698	6237603	3904	3907	60
0_Bvchr1_bp61486498	61486498	6335400	6345794	+	Bvchr1.sca001	8256157	6242010	6252415	10394	10405	60
0_Bvchr1_bp61486498	61486498	6347113	6399343	+	Bvchr1.sca001	8256157	6252819	6305153	52187	52365	60
0_Bvchr1_bp61486498	61486498	6399525	6400334	-	Bvchr4.sca006	2773702	1781423	1782295	790	873	60
0_Bvchr1_bp61486498	61486498	6400787	6407058	-	Bvchr4.sca006	2773702	1774650	1780828	6144	6272	60
0_Bvchr1_bp61486498	61486498	6407170	6409004	-	Bvchr4.sca006	2773702	1772546	1774328	1773	1834	60
0_Bvchr1_bp61486498	61486498	6409072	6409418	-	Bvchr4.sca006	2773702	1772185	1772531	341	346	60
0_Bvchr1_bp61486498	61486498	6410152	6415266	-	Bvchr4.sca006	2773702	1766121	1771462	4914	5508	60
0_Bvchr1_bp61486498	61486498	6414657	6593788	+	Bvchr1.sca001	8256157	6317112	6496622	178586	179777	60
0_Bvchr1_bp61486498	61486498	6594480	6606921	+	Bvchr1.sca001	8256157	6497432	6510003	12434	12571	60
0_Bvchr1_bp61486498	61486498	6608247	6813385	+	Bvchr1.sca001	8256157	6511261	6716392	203490	205697	60
0_Bvchr1_bp61486498	61486498	6825374	6863043	+	Bvchr1.sca001	8256157	6727173	6764782	37589	37674	60
0_Bvchr1_bp61486498	61486498	6869016	6872039	+	Bvchr1.sca001	8256157	6765782	6768805	3022	3023	60
0_Bvchr1_bp61486498	61486498	6873450	6874247	+	Bvchr1.sca001	8256157	6770523	6771320	797	797	60
0_Bvchr1_bp61486498	61486498	6874289	6887523	+	Bvchr1.sca001	8256157	6771389	6784624	13234	13235	60
0_Bvchr1_bp61486498	61486498	6887863	6962647	+	Bvchr1.sca001	8256157	6784770	6859707	74760	74806	60
0_Bvchr1_bp61486498	61486498	6963095	6964721	+	Bvchr1.sca001	8256157	6860696	6862278	1523	1640	60
0_Bvchr1_bp61486498	61486498	6964711	6965328	+	Bvchr1.sca001	8256157	6862310	6862855	524	630	60
0_Bvchr1_bp61486498	61486498	6973439	7057803	+	Bvchr1.sca001	8256157	6863510	6948249	84243	84803	60
0_Bvchr1_bp61486498	61486498	7062987	7133391	+	Bvchr1.sca001	8256157	6952715	7023183	70390	70458	60
0_Bvchr1_bp61486498	61486498	7134085	7167913	+	Bvchr1.sca001	8256157	7023657	7057281	33561	33889	60
0_Bvchr1_bp61486498	61486498	7173797	7185016	-	0796.scaffold01390	11370	0	11370	11098	11485	60
0_Bvchr1_bp61486498	61486498	7200047	7294679	+	Bvchr1.sca001	8256157	7087533	7174311	86721	94599	60
0_Bvchr1_bp61486498	61486498	7300316	7339616	+	Bvchr1.sca001	8256157	7178738	7217545	38791	39308	60
0_Bvchr1_bp61486498	61486498	7340049	7341518	+	Bvchr1.sca001	8256157	7217913	7219382	1469	1469	60
0_Bvchr1_bp61486498	61486498	7344455	7356941	+	Bvchr1.sca001	8256157	7222137	7234720	12476	12558	60
0_Bvchr1_bp61486498	61486498	7357334	7372535	+	Bvchr1.sca001	8256157	7235133	7250332	15191	15205	60
0_Bvchr1_bp61486498	61486498	7374786	7378594	+	Bvchr1.sca001	8256157	7252544	7256351	3807	3808	60
0_Bvchr1_bp61486498	61486498	7380342	7387834	+	Bvchr1.sca001	8256157	7257962	7265452	7485	7493	60
0_Bvchr1_bp61486498	61486498	7387653	7390800	+	Bvchr1.sca001	8256157	7265706	7268853	3147	3147	60
0_Bvchr1_bp61486498	61486498	7391154	7398472	+	Bvchr1.sca001	8256157	7269168	7276795	7314	7397	60
0_Bvchr1_bp61486498	61486498	7398695	7399688	+	Bvchr1.sca001	8256157	7277043	7278036	993	993	60
0_Bvchr1_bp61486498	61486498	7399990	7412135	+	Bvchr1.sca001	8256157	7278534	7290676	12134	12148	60
0_Bvchr1_bp61486498	61486498	7410348	7423050	-	Bvchr7.sca001	4540274	1196264	1208966	12695	12704	60
0_Bvchr1_bp61486498	61486498	7422989	7438497	+	Bvchr1.sca001	8256157	7307501	7323008	15505	15509	60
0_Bvchr1_bp61486498	61486498	7440075	7441609	+	Bvchr1.sca001	8256157	7324974	7326508	1525	1535	60
0_Bvchr1_bp61486498	61486498	7443869	7468992	+	Bvchr1.sca001	8256157	7329221	7354341	25118	25124	60
0_Bvchr1_bp61486498	61486498	7474758	7536276	+	Bvchr1.sca001	8256157	7359383	7420693	61116	61531	60
0_Bvchr1_bp61486498	61486498	7536452	7833889	+	Bvchr1.sca001	8256157	7420870	7715708	293767	297943	60
0_Bvchr1_bp61486498	61486498	7834240	7835155	+	Bvchr1.sca001	8256157	7716186	7717101	914	914	60
0_Bvchr1_bp61486498	61486498	7836130	7845144	+	Bvchr1.sca001	8256157	7717828	7728311	9014	10482	60
0_Bvchr1_bp61486498	61486498	7845314	7859562	+	Bvchr1.sca001	8256157	7728546	7742793	14246	14249	60
0_Bvchr1_bp61486498	61486498	7861002	7864415	+	Bvchr1.sca001	8256157	7743658	7747071	3413	3413	60
0_Bvchr1_bp61486498	61486498	7865595	7883435	+	Bvchr1.sca001	8256157	7748336	7766179	17840	17843	60
0_Bvchr1_bp61486498	61486498	7884851	7893625	+	Bvchr1.sca001	8256157	7767387	7776327	8691	8695	60
0_Bvchr1_bp61486498	61486498	7894033	7904241	+	Bvchr1.sca001	8256157	7776810	7787023	10207	10214	60
0_Bvchr1_bp61486498	61486498	7904411	7926698	+	Bvchr1.sca001	8256157	7787545	7810764	22274	22812	60
0_Bvchr1_bp61486498	61486498	7927050	7977274	+	Bvchr1.sca001	8256157	7812681	7864128	50207	51310	60
0_Bvchr1_bp61486498	61486498	7977552	7985921	+	Bvchr1.sca001	8256157	7864304	7872607	8303	8369	60
0_Bvchr1_bp61486498	61486498	7986638	8006802	+	Bvchr1.sca001	8256157	7873072	7893274	20080	20114	60
0_Bvchr1_bp61486498	61486498	8006521	8007968	+	Bvchr1.sca001	8256157	7893339	7894754	1415	1447	60
0_Bvchr1_bp61486498	61486498	8009381	8126910	+	Bvchr1.sca001	8256157	7896244	8014314	117262	118164	60
0_Bvchr1_bp61486498	61486498	8132747	8137845	+	Bvchr1.sca001	8256157	8019531	8024630	5098	5099	60
0_Bvchr1_bp61486498	61486498	8139251	8168387	+	Bvchr1.sca001	8256157	8025966	8055470	29021	29192	60
0_Bvchr1_bp61486498	61486498	8169991	8170679	+	Bvchr1.sca001	8256157	8056981	8057669	688	688	60
0_Bvchr1_bp61486498	61486498	8174279	8249922	+	Bvchr1.sca001	8256157	8060212	8135530	75136	75538	60
0_Bvchr1_bp61486498	61486498	8260917	8273835	+	Bvchr1.sca001	8256157	8152860	8165956	12915	13078	60
0_Bvchr1_bp61486498	61486498	8273868	8274640	+	Bvchr1.sca001	8256157	8166123	8166895	772	772	60
0_Bvchr1_bp61486498	61486498	8275140	8288719	+	Bvchr1.sca001	8256157	8167192	8180771	13579	13579	60
0_Bvchr1_bp61486498	61486498	8294469	8363537	+	Bvchr1.sca001	8256157	8185170	8254224	69051	69069	60
0_Bvchr1_bp61486498	61486498	8363778	8365543	+	Bvchr1.sca001	8256157	8254392	8256157	1765	1765	60
0_Bvchr1_bp61486498	61486498	8366136	8366447	-	Bvchr8.sca002	2981662	1190154	1190465	311	311	17
0_Bvchr1_bp61486498	61486498	8366285	8372158	+	Bvchr5_un.sca014	761965	85443	91293	5601	5882	48
0_Bvchr1_bp61486498	61486498	8396519	8397247	-	contig122508	734	8	734	726	728	60
0_Bvchr1_bp61486498	61486498	8397221	8398045	+	contig112430	823	0	823	821	824	60
0_Bvchr1_bp61486498	61486498	8398044	8398424	+	Bvchr6.sca003	3568938	2642097	2642477	375	381	5
0_Bvchr1_bp61486498	61486498	8398512	8399608	+	Bvchr1_un.sca002	4817789	0	1097	1096	1097	60
0_Bvchr1_bp61486498	61486498	8401402	8413040	+	Bvchr1_un.sca002	4817789	2942	13807	10865	11638	60
0_Bvchr1_bp61486498	61486498	8417576	8531178	+	Bvchr1_un.sca002	4817789	16188	126632	109285	114389	60
0_Bvchr1_bp61486498	61486498	8531243	8539152	+	Bvchr1_un.sca002	4817789	126701	134607	7904	7909	60
0_Bvchr1_bp61486498	61486498	8540564	8563110	+	Bvchr1_un.sca002	4817789	135698	158046	22342	22546	60
0_Bvchr1_bp61486498	61486498	8563111	8563498	+	Bvchr1_un.sca002	4817789	158266	158653	382	387	60
0_Bvchr1_bp61486498	61486498	8567763	8582562	+	Bvchr1_un.sca002	4817789	160752	176101	14708	14907	60
0_Bvchr1_bp61486498	61486498	8583714	8641760	+	Bvchr1_un.sca002	4817789	176951	229367	52381	58052	60
0_Bvchr1_bp61486498	61486498	8642598	8693606	+	Bvchr1_un.sca002	4817789	230036	281041	50999	51008	60
0_Bvchr1_bp61486498	61486498	8694347	8694970	+	Bvchr1_un.sca002	4817789	281071	281694	623	623	60
0_Bvchr1_bp61486498	61486498	8696306	8788058	+	Bvchr1_un.sca002	4817789	283783	375013	90847	91644	60
0_Bvchr1_bp61486498	61486498	8788597	8826274	+	Bvchr1_un.sca002	4817789	375790	413571	37669	37764	60
0_Bvchr1_bp61486498	61486498	8828736	8829470	+	Bvchr1_un.sca002	4817789	416143	416877	734	734	60
0_Bvchr1_bp61486498	61486498	8830205	8897673	+	Bvchr1_un.sca002	4817789	417832	485702	67426	67461	60
0_Bvchr1_bp61486498	61486498	8898715	8925309	+	Bvchr1_un.sca002	4817789	486530	513123	26593	26594	60
0_Bvchr1_bp61486498	61486498	8931589	8964216	+	Bvchr1_un.sca002	4817789	516373	543694	27272	32657	60
0_Bvchr1_bp61486498	61486498	9017931	9025469	+	Bvchr1_un.sca002	4817789	550561	558098	7531	7539	60
0_Bvchr1_bp61486498	61486498	9026595	9066257	+	Bvchr1_un.sca002	4817789	558716	600128	39656	41313	60
0_Bvchr1_bp61486498	61486498	9083331	9267966	+	Bvchr1_un.sca002	4817789	615674	803456	184188	186442	60
0_Bvchr1_bp61486498	61486498	9285598	9335754	+	Bvchr1_un.sca002	4817789	810388	859689	49290	50159	60
0_Bvchr1_bp61486498	61486498	9343106	9363649	+	Bvchr1_un.sca002	4817789	870596	891132	20534	20545	60
0_Bvchr1_bp61486498	61486498	9364254	9390742	+	Bvchr1_un.sca002	4817789	891672	918158	26486	26488	60
0_Bvchr1_bp61486498	61486498	9397256	9436283	+	Bvchr1_un.sca002	4817789	921491	960515	39017	39030	60
0_Bvchr1_bp61486498	61486498	9437228	9459894	+	Bvchr1_un.sca002	4817789	961039	983808	22661	22772	60
0_Bvchr1_bp61486498	61486498	9460250	9464825	+	Bvchr1_un.sca002	4817789	983941	988515	4574	4575	60
0_Bvchr1_bp61486498	61486498	9465368	9528594	+	Bvchr1_un.sca002	4817789	989084	1052364	63091	63192	60
0_Bvchr1_bp61486498	61486498	9530332	9540744	+	Bvchr1_un.sca002	4817789	1054033	1064448	10412	10415	60
0_Bvchr1_bp61486498	61486498	9546994	9621825	+	Bvchr1_un.sca002	4817789	1071095	1146406	74705	74755	60
0_Bvchr1_bp61486498	61486498	9630695	9696706	+	Bvchr1_un.sca002	4817789	1150891	1216980	65920	66117	60
0_Bvchr1_bp61486498	61486498	9699964	9788043	+	Bvchr1_un.sca002	4817789	1219823	1307954	87794	88053	60
0_Bvchr1_bp61486498	61486498	9788617	9805657	+	Bvchr1_un.sca002	4817789	1308612	1326138	17033	17532	60
0_Bvchr1_bp61486498	61486498	9811950	9942292	+	Bvchr1_un.sca002	4817789	1331913	1456383	123764	130420	60
0_Bvchr1_bp61486498	61486498	9942387	9962728	+	Bvchr1_un.sca002	4817789	1456479	1476520	20025	20353	60
0_Bvchr1_bp61486498	61486498	9963020	9974472	+	Bvchr1_un.sca002	4817789	1476760	1488212	11450	11453	60
0_Bvchr1_bp61486498	61486498	9974758	9998423	+	Bvchr1_un.sca002	4817789	1488485	1512149	23664	23665	60
0_Bvchr1_bp61486498	61486498	9998353	10030437	+	Bvchr1_un.sca002	4817789	1512079	1543903	30578	33094	60
0_Bvchr1_bp61486498	61486498	10032549	10064243	+	Bvchr1_un.sca002	4817789	1546131	1578027	31693	31876	60
0_Bvchr1_bp61486498	61486498	10064501	10083756	+	Bvchr1_un.sca002	4817789	1578476	1597723	19244	19254	60
0_Bvchr1_bp61486498	61486498	10084471	10190788	+	Bvchr1_un.sca002	4817789	1598465	1704582	105881	106335	60
0_Bvchr1_bp61486498	61486498	10192697	10198038	+	Bvchr1_un.sca002	4817789	1706522	1711863	5341	5341	60
0_Bvchr1_bp61486498	61486498	10213728	10225045	+	Bvchr1_un.sca002	4817789	1713965	1725283	11311	11322	60
0_Bvchr1_bp61486498	61486498	10232758	10249095	+	Bvchr1_un.sca002	4817789	1733057	1749394	16337	16337	60
0_Bvchr1_bp61486498	61486498	10249378	10267755	+	Bvchr1_un.sca002	4817789	1749801	1768173	18362	18379	60
0_Bvchr1_bp61486498	61486498	10268883	10332362	+	Bvchr1_un.sca002	4817789	1769238	1819272	49840	63658	60
0_Bvchr1_bp61486498	61486498	10333060	10353339	+	Bvchr1_un.sca002	4817789	1819874	1840066	20190	20278	60
0_Bvchr1_bp61486498	61486498	10354273	10357316	+	Bvchr1_un.sca002	4817789	1841077	1844119	3042	3043	60
0_Bvchr1_bp61486498	61486498	10362789	10372224	+	Bvchr1_un.sca002	4817789	1852334	1861716	9376	9435	60
0_Bvchr1_bp61486498	61486498	10372495	10447359	+	Bvchr1_un.sca002	4817789	1861833	1936397	74296	75056	60
0_Bvchr1_bp61486498	61486498	10447515	10448217	+	Bvchr1_un.sca002	4817789	1936579	1937282	702	703	60
0_Bvchr1_bp61486498	61486498	10448371	10479502	+	Bvchr1_un.sca002	4817789	1937517	1968689	31125	31172	60
0_Bvchr1_bp61486498	61486498	10479531	10554170	+	Bvchr1_un.sca002	4817789	1968727	2044090	74484	75166	60
0_Bvchr1_bp61486498	61486498	10556968	10620612	+	Bvchr1_un.sca002	4817789	2046549	2110197	63617	63672	60
0_Bvchr1_bp61486498	61486498	10621844	10641344	+	Bvchr1_un.sca002	4817789	2110866	2125466	14085	20012	60
0_Bvchr1_bp61486498	61486498	10644030	10662888	+	Bvchr1_un.sca002	4817789	2128476	2147668	18853	19191	60
0_Bvchr1_bp61486498	61486498	10663633	10670443	+	Bvchr1_un.sca002	4817789	2148507	2155318	6808	6811	60
0_Bvchr1_bp61486498	61486498	10670817	10746398	+	Bvchr1_un.sca002	4817789	2155573	2231252	75344	75909	60
0_Bvchr1_bp61486498	61486498	10751221	10753942	+	Bvchr1_un.sca002	4817789	2235321	2238042	2721	2721	60
0_Bvchr1_bp61486498	61486498	10754623	10788069	+	Bvchr1_un.sca002	4817789	2239255	2273189	33298	34050	60
0_Bvchr1_bp61486498	61486498	10788094	10794622	+	Bvchr1_un.sca002	4817789	2273282	2279904	6524	6622	60
0_Bvchr1_bp61486498	61486498	10795127	10808932	+	Bvchr1_un.sca002	4817789	2281262	2295085	13803	13823	60
0_Bvchr1_bp61486498	61486498	10810125	10844439	+	Bvchr1_un.sca002	4817789	2295864	2330203	34307	34340	60
0_Bvchr1_bp61486498	61486498	10844953	10847078	+	Bvchr1_un.sca002	4817789	2331025	2333179	2121	2154	60
0_Bvchr1_bp61486498	61486498	10847383	10856266	+	Bvchr1_un.sca002	4817789	2334247	2343208	8877	8962	60
0_Bvchr1_bp61486498	61486498	10859506	10897590	+	Bvchr1_un.sca002	4817789	2346955	2372467	25478	38111	60
0_Bvchr1_bp61486498	61486498	10897719	10922991	+	Bvchr1_un.sca002	4817789	2372517	2397616	25084	25282	60
0_Bvchr1_bp61486498	61486498	10923311	10926319	+	Bvchr1_un.sca002	4817789	2397974	2400982	3008	3008	60
0_Bvchr1_bp61486498	61486498	10927059	10934043	+	Bvchr1_un.sca002	4817789	2401581	2408562	6981	6984	60
0_Bvchr1_bp61486498	61486498	10936912	10938500	+	Bvchr1_un.sca002	4817789	2411142	2412730	1588	1588	60
0_Bvchr1_bp61486498	61486498	10944349	11054095	+	Bvchr1_un.sca002	4817789	2415618	2513780	97783	110096	60
0_Bvchr1_bp61486498	61486498	11055169	11160595	+	Bvchr1_un.sca002	4817789	2514099	2619593	105421	105495	60
0_Bvchr1_bp61486498	61486498	11162458	11164657	+	Bvchr1_un.sca002	4817789	2621206	2623405	2199	2199	60
0_Bvchr1_bp61486498	61486498	11168838	11193410	+	Bvchr1_un.sca002	4817789	2625866	2650444	24571	24579	60
0_Bvchr1_bp61486498	61486498	11193900	11232686	+	Bvchr1_un.sca002	4817789	2650731	2689021	38267	38805	60
0_Bvchr1_bp61486498	61486498	11237345	11278175	+	Bvchr1_un.sca002	4817789	2690886	2731729	40824	40844	60
0_Bvchr1_bp61486498	61486498	11278471	11283528	+	Bvchr1_un.sca002	4817789	2731988	2737045	5057	5057	60
0_Bvchr1_bp61486498	61486498	11283630	11286232	+	Bvchr1_un.sca002	4817789	2737116	2739718	2601	2603	60
0_Bvchr1_bp61486498	61486498	11293264	11305469	+	Bvchr1_un.sca002	4817789	2747917	2760295	11919	12517	60
0_Bvchr1_bp61486498	61486498	11305716	11335709	+	Bvchr1_un.sca002	4817789	2760484	2790514	29971	30036	60
0_Bvchr1_bp61486498	61486498	11336360	11397727	+	Bvchr1_un.sca002	4817789	2791138	2852014	60337	61752	60
0_Bvchr1_bp61486498	61486498	11399162	11461029	+	Bvchr1_un.sca002	4817789	2853569	2914234	60658	61870	60
0_Bvchr1_bp61486498	61486498	11462612	11476381	+	Bvchr1_un.sca002	4817789	2915758	2929464	13704	13769	60
0_Bvchr1_bp61486498	61486498	11481715	11649671	+	Bvchr1_un.sca002	4817789	2932752	3100852	167389	168553	60
0_Bvchr1_bp61486498	61486498	11651367	11652889	+	Bvchr1_un.sca002	4817789	3102630	3104153	1520	1524	60
0_Bvchr1_bp61486498	61486498	11653239	11697262	+	Bvchr1_un.sca002	4817789	3104475	3150952	43690	45869	60
0_Bvchr1_bp61486498	61486498	11700240	11708606	+	Bvchr1_un.sca002	4817789	3153244	3161665	8254	8268	60
0_Bvchr1_bp61486498	61486498	11708688	11765346	+	Bvchr1_un.sca002	4817789	3161756	3218294	56534	56660	60
0_Bvchr1_bp61486498	61486498	11768159	11815867	+	Bvchr1_un.sca002	4817789	3220632	3268331	47693	47709	60
0_Bvchr1_bp61486498	61486498	11818571	11821826	+	Bvchr1_un.sca002	4817789	3269337	3272592	3254	3255	60
0_Bvchr1_bp61486498	61486498	11822261	11890075	+	Bvchr1_un.sca002	4817789	3273077	3340862	67711	67856	60
0_Bvchr1_bp61486498	61486498	11891055	12019293	+	Bvchr1_un.sca002	4817789	3341447	3465082	123220	128484	60
0_Bvchr1_bp61486498	61486498	12019509	12043363	+	Bvchr1_un.sca002	4817789	3465387	3489029	23637	23854	60
0_Bvchr1_bp61486498	61486498	12056884	12068757	+	Bvchr1_un.sca002	4817789	3492368	3504239	11870	11873	60
0_Bvchr1_bp61486498	61486498	12068809	12132258	+	Bvchr1_un.sca002	4817789	3504292	3567674	63305	63390	60
0_Bvchr1_bp61486498	61486498	12132900	12151817	+	Bvchr1_un.sca002	4817789	3568267	3587184	18917	18917	60
0_Bvchr1_bp61486498	61486498	12151993	12168981	+	Bvchr1_un.sca002	4817789	3587236	3604228	16981	16993	60
0_Bvchr1_bp61486498	61486498	12178333	12219366	+	Bvchr1_un.sca002	4817789	3608824	3649744	40898	41044	60
0_Bvchr1_bp61486498	61486498	12219702	12286565	+	Bvchr1_un.sca002	4817789	3649786	3716902	66855	67103	60
0_Bvchr1_bp61486498	61486498	12296194	12313413	+	Bvchr1_un.sca002	4817789	3724226	3741448	17219	17222	60
0_Bvchr1_bp61486498	61486498	12313826	12361443	+	Bvchr1_un.sca002	4817789	3741627	3789237	47606	47617	60
0_Bvchr1_bp61486498	61486498	12477258	12505433	+	Bvchr1_un.sca002	4817789	3884261	3912436	28164	28179	60
0_Bvchr1_bp61486498	61486498	12504992	12579479	+	Bvchr1_un.sca002	4817789	3912437	3986763	73357	75295	60
0_Bvchr1_bp61486498	61486498	12593118	12682213	+	Bvchr1_un.sca002	4817789	3988651	4077743	89089	89098	60
0_Bvchr1_bp61486498	61486498	12686039	12699903	+	Bvchr1_un.sca002	4817789	4079446	4093312	13863	13866	60
0_Bvchr1_bp61486498	61486498	12703072	12772338	+	Bvchr1_un.sca002	4817789	4094157	4165353	69245	71205	60
0_Bvchr1_bp61486498	61486498	12773051	12774713	+	Bvchr1_un.sca002	4817789	4165777	4167439	1662	1662	60
0_Bvchr1_bp61486498	61486498	12775335	12783036	+	Bvchr1_un.sca002	4817789	4169239	4176940	7701	7701	60
0_Bvchr1_bp61486498	61486498	12796174	12856941	+	Bvchr1_un.sca002	4817789	4193441	4255074	60755	61134	60
0_Bvchr1_bp61486498	61486498	12857178	12858094	+	Bvchr1_un.sca002	4817789	4255256	4256172	916	916	60
0_Bvchr1_bp61486498	61486498	12859288	12970365	+	Bvchr1_un.sca002	4817789	4256206	4368248	110958	112156	60
0_Bvchr1_bp61486498	61486498	12971199	12973693	+	Bvchr1_un.sca002	4817789	4368668	4370996	2328	2494	60
0_Bvchr1_bp61486498	61486498	12974502	13010633	+	Bvchr1_un.sca002	4817789	4371798	4407900	35762	36468	60
0_Bvchr1_bp61486498	61486498	13011333	13048430	+	Bvchr1_un.sca002	4817789	4408310	4439631	31277	37076	60
0_Bvchr1_bp61486498	61486498	13049296	13195955	+	Bvchr1_un.sca002	4817789	4440198	4586900	146599	146714	60
0_Bvchr1_bp61486498	61486498	13205415	13233572	+	Bvchr1_un.sca002	4817789	4588611	4616843	28150	28224	60
0_Bvchr1_bp61486498	61486498	13234689	13274503	+	Bvchr1_un.sca002	4817789	4619105	4658920	39543	40048	60
0_Bvchr1_bp61486498	61486498	13275919	13327225	+	Bvchr1_un.sca002	4817789	4660151	4711183	50795	51495	60
0_Bvchr1_bp61486498	61486498	13327658	13434219	+	Bvchr1_un.sca002	4817789	4711473	4817789	106313	106562	60
0_Bvchr1_bp61486498	61486498	13434633	13442789	-	Bvchr1.sca004	6864143	1215348	1223534	8112	8186	18
0_Bvchr1_bp61486498	61486498	13442987	13443711	-	Bvchr1.sca004	6864143	1214589	1215312	712	724	12
0_Bvchr1_bp61486498	61486498	13443751	13445552	-	Bvchr5.sca008	8550186	8548389	8550186	1795	1802	60
0_Bvchr1_bp61486498	61486498	13446504	13469239	-	Bvchr5.sca008	8550186	8524801	8547505	22411	23004	60
0_Bvchr1_bp61486498	61486498	13477104	13484739	-	Bvchr5.sca008	8550186	8516192	8523894	7635	7701	60
0_Bvchr1_bp61486498	61486498	13489915	13503320	-	Bvchr5.sca008	8550186	8500668	8514188	13358	13563	60
0_Bvchr1_bp61486498	61486498	13503671	13526503	-	Bvchr5.sca008	8550186	8477110	8500105	22825	23001	60
0_Bvchr1_bp61486498	61486498	13532535	13556331	-	Bvchr5.sca008	8550186	8447122	8470940	23792	23821	60
0_Bvchr1_bp61486498	61486498	13572333	13577720	+	Bvchr7_un.sca007	813393	9931	15313	5331	5387	60
0_Bvchr1_bp61486498	61486498	13580524	13587094	+	Bvchr1.sca002	6427362	0	6570	6570	6570	60
0_Bvchr1_bp61486498	61486498	13590633	13597040	+	Bvchr1.sca002	6427362	9524	15928	6404	6407	60
0_Bvchr1_bp61486498	61486498	13597581	13602283	+	Bvchr1.sca002	6427362	16275	20942	4659	4705	60
0_Bvchr1_bp61486498	61486498	13603860	13608828	+	Bvchr1.sca002	6427362	22467	27435	4968	4968	60
0_Bvchr1_bp61486498	61486498	13608830	13610491	+	Bvchr1.sca002	6427362	27611	29272	1661	1661	60
0_Bvchr1_bp61486498	61486498	13611908	13643572	+	Bvchr1.sca002	6427362	30571	62233	31662	31664	60
0_Bvchr1_bp61486498	61486498	13644945	13688997	+	Bvchr1.sca002	6427362	64522	96582	31955	43951	60
0_Bvchr1_bp61486498	61486498	13689166	13690708	+	Bvchr1.sca002	6427362	96964	98505	1539	1542	60
0_Bvchr1_bp61486498	61486498	13693502	13707235	+	Bvchr1.sca002	6427362	100823	114554	13729	13733	60
0_Bvchr1_bp61486498	61486498	13708214	13713550	+	Bvchr1.sca002	6427362	115492	120828	5336	5336	60
0_Bvchr1_bp61486498	61486498	13715627	13748604	+	Bvchr1.sca002	6427362	122718	156742	32906	32964	60
0_Bvchr1_bp61486498	61486498	13749479	13824121	+	Bvchr1.sca002	6427362	157423	232061	74611	74652	60
0_Bvchr1_bp61486498	61486498	13824850	13826024	+	Bvchr1.sca002	6427362	233015	234188	1173	1174	60
0_Bvchr1_bp61486498	61486498	13829171	13853952	+	Bvchr1.sca002	6427362	237560	264660	24496	24836	60
0_Bvchr1_bp61486498	61486498	13875962	13884106	+	Bvchr1.sca002	6427362	307130	315274	8144	8144	60
0_Bvchr1_bp61486498	61486498	13884493	13900559	+	Bvchr1.sca002	6427362	315511	331879	16011	16179	60
0_Bvchr1_bp61486498	61486498	13901639	13908220	+	Bvchr1.sca002	6427362	334073	340309	6207	6583	60
0_Bvchr1_bp61486498	61486498	13908751	13929223	+	Bvchr1.sca002	6427362	341589	362062	20469	20473	60
0_Bvchr1_bp61486498	61486498	13929666	13931110	+	Bvchr1.sca002	6427362	362353	363796	1441	1444	60
0_Bvchr1_bp61486498	61486498	13931310	13959748	+	Bvchr1.sca002	6427362	364206	392654	28397	28452	60
0_Bvchr1_bp61486498	61486498	13960741	13964256	+	Bvchr1.sca002	6427362	393409	396924	3515	3515	60
0_Bvchr1_bp61486498	61486498	13964851	13990200	+	Bvchr1.sca002	6427362	397799	423702	25342	25906	60
0_Bvchr1_bp61486498	61486498	13990394	14026502	+	Bvchr1.sca002	6427362	423930	460627	35919	36346	60
0_Bvchr1_bp61486498	61486498	14032704	14050918	+	Bvchr1.sca002	6427362	465303	483836	18210	18534	60
0_Bvchr1_bp61486498	61486498	14051359	14106666	+	Bvchr1.sca002	6427362	484221	539380	54869	55555	60
0_Bvchr1_bp61486498	61486498	14106899	14165709	+	Bvchr1.sca002	6427362	539716	598589	58652	58880	60
0_Bvchr1_bp61486498	61486498	14166444	14167684	+	Bvchr1.sca002	6427362	599542	600782	1240	1240	60
0_Bvchr1_bp61486498	61486498	14177308	14204987	+	Bvchr1.sca002	6427362	606174	633825	27629	27683	60
0_Bvchr1_bp61486498	61486498	14205615	14211605	+	Bvchr1.sca002	6427362	634340	640328	5988	5990	60
0_Bvchr1_bp61486498	61486498	14223007	14231528	+	Bvchr1.sca002	6427362	650569	659090	8521	8521	60
0_Bvchr1_bp61486498	61486498	14232563	14234229	+	Bvchr1.sca002	6427362	660317	661983	1666	1666	60
0_Bvchr1_bp61486498	61486498	14239006	14239934	+	Bvchr1.sca002	6427362	666712	667640	927	928	60
0_Bvchr1_bp61486498	61486498	14240347	14326716	+	Bvchr1.sca002	6427362	668115	754378	84969	87584	60
0_Bvchr1_bp61486498	61486498	14329702	14338430	+	Bvchr1.sca002	6427362	756667	765393	8725	8729	60
0_Bvchr1_bp61486498	61486498	14349664	14354004	+	Bvchr1.sca002	6427362	774797	779137	4340	4340	60
0_Bvchr1_bp61486498	61486498	14354918	14374846	+	Bvchr1.sca002	6427362	779921	799848	19924	19929	60
0_Bvchr1_bp61486498	61486498	14375531	14463691	+	Bvchr1.sca002	6427362	800450	888317	87405	88206	60
0_Bvchr1_bp61486498	61486498	14463734	14506342	+	Bvchr1.sca002	6427362	888564	931498	42382	42673	60
0_Bvchr1_bp61486498	61486498	14506279	14507864	+	Bvchr1.sca002	6427362	932495	934080	1585	1585	60
0_Bvchr1_bp61486498	61486498	14508957	14563958	+	Bvchr1.sca002	6427362	934902	989737	54687	55134	60
0_Bvchr1_bp61486498	61486498	14566387	14577478	+	Bvchr1.sca002	6427362	995775	1009048	10963	11136	60
0_Bvchr1_bp61486498	61486498	14583495	14584694	+	Bvchr1.sca002	6427362	1014233	1015432	1199	1199	60
0_Bvchr1_bp61486498	61486498	14586068	14589338	+	Bvchr1.sca002	6427362	1017199	1020469	3268	3270	60
0_Bvchr1_bp61486498	61486498	14590412	14627443	+	Bvchr1.sca002	6427362	1022094	1059253	36946	37029	60
0_Bvchr1_bp61486498	61486498	14633294	14643693	-	0545.scaffold01112	25806	15408	25806	10388	10399	60
0_Bvchr1_bp61486498	61486498	14644304	14659308	-	0545.scaffold01112	25806	0	14847	14839	15009	60
0_Bvchr1_bp61486498	61486498	14664225	14679973	+	Bvchr1.sca002	6427362	1087891	1104494	15746	16504	60
0_Bvchr1_bp61486498	61486498	14680158	14692663	+	Bvchr1.sca002	6427362	1105045	1117557	12457	12516	60
0_Bvchr1_bp61486498	61486498	14693955	14706581	+	Bvchr1.sca002	6427362	1119070	1131696	12626	12626	60
0_Bvchr1_bp61486498	61486498	14707097	14728656	+	Bvchr1.sca002	6427362	1132349	1153911	21546	21564	60
0_Bvchr1_bp61486498	61486498	14729600	14731948	+	Bvchr1.sca002	6427362	1155411	1157759	2348	2348	60
0_Bvchr1_bp61486498	61486498	14733233	14735554	+	Bvchr1.sca002	6427362	1159054	1161375	2321	2321	60
0_Bvchr1_bp61486498	61486498	14736287	14747863	+	Bvchr1.sca002	6427362	1162052	1173798	11574	11746	60
0_Bvchr1_bp61486498	61486498	14749098	14751115	+	Bvchr1.sca002	6427362	1174874	1176891	2017	2017	60
0_Bvchr1_bp61486498	61486498	14751794	14754647	+	Bvchr1.sca002	6427362	1178155	1181008	2851	2853	60
0_Bvchr1_bp61486498	61486498	14757117	14795737	+	Bvchr1.sca002	6427362	1183573	1224356	38570	40782	60
0_Bvchr1_bp61486498	61486498	14796495	14829579	+	Bvchr1.sca002	6427362	1224885	1257789	32900	33084	60
0_Bvchr1_bp61486498	61486498	14830505	14845853	+	Bvchr1.sca002	6427362	1258886	1274149	15247	15348	60
0_Bvchr1_bp61486498	61486498	14846087	14904607	+	Bvchr1.sca002	6427362	1274382	1332006	57526	58530	60
0_Bvchr1_bp61486498	61486498	14905356	14907262	+	Bvchr1.sca002	6427362	1332589	1334495	1906	1906	60
0_Bvchr1_bp61486498	61486498	14908743	14913228	+	Bvchr1.sca002	6427362	1341359	1345847	4424	4488	60
0_Bvchr1_bp61486498	61486498	14914635	14924379	+	Bvchr1.sca002	6427362	1347800	1357545	9727	9748	60
0_Bvchr1_bp61486498	61486498	14924783	14962638	+	Bvchr1.sca002	6427362	1357981	1395915	37796	37944	60
0_Bvchr1_bp61486498	61486498	14963514	14980480	+	Bvchr1.sca002	6427362	1396552	1413520	16945	16972	60
0_Bvchr1_bp61486498	61486498	14980880	14988934	+	Bvchr1.sca002	6427362	1413916	1421983	8044	8067	60
0_Bvchr1_bp61486498	61486498	14993582	15042504	+	Bvchr1.sca002	6427362	1425873	1474794	48907	48923	60
0_Bvchr1_bp61486498	61486498	15043911	15054565	+	Bvchr1.sca002	6427362	1475478	1486214	10650	10679	60
0_Bvchr1_bp61486498	61486498	15055164	15131455	+	Bvchr1.sca002	6427362	1487183	1563471	76261	76292	60
0_Bvchr1_bp61486498	61486498	15132591	15164126	+	Bvchr1.sca002	6427362	1564230	1595581	31344	31537	60
0_Bvchr1_bp61486498	61486498	15164523	15165354	-	Bvchr4.sca006	2773702	466027	466861	816	834	60
0_Bvchr1_bp61486498	61486498	15165425	15168947	-	Bvchr4.sca006	2773702	462426	465949	3459	3531	60
0_Bvchr1_bp61486498	61486498	15169858	15176496	-	Bvchr4.sca006	2773702	454832	461476	6564	6647	60
0_Bvchr1_bp61486498	61486498	15176564	15177034	-	Bvchr4.sca006	2773702	454288	454758	465	470	60
0_Bvchr1_bp61486498	61486498	15176827	15202856	+	Bvchr1.sca002	6427362	1608498	1627109	18528	26110	60
0_Bvchr1_bp61486498	61486498	15202920	15204335	+	Bvchr1.sca002	6427362	1627225	1628638	1412	1415	60
0_Bvchr1_bp61486498	61486498	15205197	15208390	+	Bvchr1.sca002	6427362	1629586	1632780	3166	3196	60
0_Bvchr1_bp61486498	61486498	15209395	15259784	+	Bvchr1.sca002	6427362	1634213	1684883	50382	50657	60
0_Bvchr1_bp61486498	61486498	15260171	15284199	+	Bvchr1.sca002	6427362	1684941	1709001	23909	23915	60
0_Bvchr1_bp61486498	61486498	15285779	15379487	+	Bvchr1.sca002	6427362	1709985	1803769	93523	93572	60
0_Bvchr1_bp61486498	61486498	15382804	15384638	+	Bvchr1.sca002	6427362	1807158	1808985	1822	1834	60
0_Bvchr1_bp61486498	61486498	15385016	15392879	+	Bvchr1.sca002	6427362	1809409	1817337	7853	7928	60
0_Bvchr1_bp61486498	61486498	15393790	15395036	+	Bvchr1.sca002	6427362	1818424	1819670	1246	1246	60
0_Bvchr1_bp61486498	61486498	15396103	15404591	+	Bvchr1.sca002	6427362	1821029	1829513	8483	8489	60
0_Bvchr1_bp61486498	61486498	15407236	15409191	+	Bvchr1.sca002	6427362	1832046	1834000	1954	1955	60
0_Bvchr1_bp61486498	61486498	15410385	15435963	+	Bvchr1.sca002	6427362	1834312	1859887	25560	25578	60
0_Bvchr1_bp61486498	61486498	15436442	15453742	+	Bvchr1.sca002	6427362	1859874	1877700	17182	17267	60
0_Bvchr1_bp61486498	61486498	15455094	15493645	+	Bvchr1.sca002	6427362	1879330	1917794	38367	38622	60
0_Bvchr1_bp61486498	61486498	15506532	15524685	+	Bvchr1.sca002	6427362	1918212	1936283	18069	18152	60
0_Bvchr1_bp61486498	61486498	15525112	15561994	+	Bvchr1.sca002	6427362	1936589	1973646	36724	37122	60
0_Bvchr1_bp61486498	61486498	15563114	15573138	+	Bvchr1.sca002	6427362	1974788	1984787	9998	10023	60
0_Bvchr1_bp61486498	61486498	15573160	15575325	+	Bvchr1.sca002	6427362	1985284	1987449	2165	2165	60
0_Bvchr1_bp61486498	61486498	15576555	15593216	+	Bvchr1.sca002	6427362	1988927	2005181	16253	16661	60
0_Bvchr1_bp61486498	61486498	15594535	15602002	+	Bvchr1.sca002	6427362	2006501	2013968	7458	7467	60
0_Bvchr1_bp61486498	61486498	15624937	15663862	+	Bvchr1.sca002	6427362	2034655	2073849	38923	39175	60
0_Bvchr1_bp61486498	61486498	15664153	15686190	+	Bvchr1.sca002	6427362	2074462	2096502	22037	22040	60
0_Bvchr1_bp61486498	61486498	15701467	15705927	+	Bvchr1.sca002	6427362	2109761	2114222	4460	4461	60
0_Bvchr1_bp61486498	61486498	15706309	15714460	+	Bvchr1.sca002	6427362	2115384	2123749	8018	8021	60
0_Bvchr1_bp61486498	61486498	15715180	15721221	+	Bvchr1.sca002	6427362	2124372	2130411	6039	6041	60
0_Bvchr1_bp61486498	61486498	15721457	15773834	+	Bvchr1.sca002	6427362	2130909	2183243	52133	52434	60
0_Bvchr1_bp61486498	61486498	15774353	15818389	+	Bvchr1.sca002	6427362	2183586	2227271	43680	44039	60
0_Bvchr1_bp61486498	61486498	15818515	15830443	+	Bvchr1.sca002	6427362	2227344	2239273	11928	11929	60
0_Bvchr1_bp61486498	61486498	15830730	15858624	+	Bvchr1.sca002	6427362	2239502	2267396	27892	27894	60
0_Bvchr1_bp61486498	61486498	15858801	15895099	+	Bvchr1.sca002	6427362	2267467	2303755	36276	36302	60
0_Bvchr1_bp61486498	61486498	15901540	15903525	+	Bvchr1.sca002	6427362	2312347	2314332	1985	1985	60
0_Bvchr1_bp61486498	61486498	15906051	15913887	+	Bvchr1.sca002	6427362	2317162	2324999	7836	7837	60
0_Bvchr1_bp61486498	61486498	15914075	15940039	+	Bvchr1.sca002	6427362	2325363	2351319	25908	25973	60
0_Bvchr1_bp61486498	61486498	15941105	15947852	+	Bvchr1.sca002	6427362	2352025	2358773	6747	6748	60
0_Bvchr1_bp61486498	61486498	15948468	15950795	+	Bvchr1.sca002	6427362	2359034	2361361	2327	2327	60
0_Bvchr1_bp61486498	61486498	15951219	15978101	+	Bvchr1.sca002	6427362	2361791	2388548	26751	26885	60
0_Bvchr1_bp61486498	61486498	15988484	15996230	+	Bvchr1.sca002	6427362	2390720	2398466	7746	7746	60
0_Bvchr1_bp61486498	61486498	15996350	16017911	+	Bvchr1.sca002	6427362	2398504	2420058	21554	21561	60
0_Bvchr1_bp61486498	61486498	16018357	16059168	+	Bvchr1.sca002	6427362	2421191	2461715	40460	40853	60
0_Bvchr1_bp61486498	61486498	16060248	16102732	+	Bvchr1.sca002	6427362	2462812	2505298	42478	42490	60
0_Bvchr1_bp61486498	61486498	16152528	16155434	-	0576.scaffold01149	23592	20665	23571	2906	2906	60
0_Bvchr1_bp61486498	61486498	16156801	16176042	-	0576.scaffold01149	23592	0	19444	19233	19445	60
0_Bvchr1_bp61486498	61486498	16172240	16196224	+	Bvchr1.sca002	6427362	2569311	2593150	23734	23907	60
0_Bvchr1_bp61486498	61486498	16196700	16211492	+	Bvchr1.sca002	6427362	2593344	2608134	14788	14793	60
0_Bvchr1_bp61486498	61486498	16222279	16226501	+	Bvchr1.sca002	6427362	2615527	2619750	4222	4223	60
0_Bvchr1_bp61486498	61486498	16228345	16247608	+	Bvchr1.sca002	6427362	2620423	2639685	19261	19263	60
0_Bvchr1_bp61486498	61486498	16248997	16254571	+	Bvchr1.sca002	6427362	2640847	2646421	5564	5574	60
0_Bvchr1_bp61486498	61486498	16255628	16301603	+	Bvchr1.sca002	6427362	2646945	2692830	45866	45978	60
0_Bvchr1_bp61486498	61486498	16303108	16326398	+	Bvchr1.sca002	6427362	2694326	2717616	23280	23297	60
0_Bvchr1_bp61486498	61486498	16336919	16431516	+	Bvchr1.sca002	6427362	2725663	2820632	94558	94954	60
0_Bvchr1_bp61486498	61486498	16431554	16447018	+	Bvchr1.sca002	6427362	2820769	2836233	15458	15464	60
0_Bvchr1_bp61486498	61486498	16446855	16466388	+	Bvchr1.sca002	6427362	2835554	2855787	19527	19679	60
0_Bvchr1_bp61486498	61486498	16466774	16507851	+	Bvchr1.sca002	6427362	2856544	2897704	41042	41160	60
0_Bvchr1_bp61486498	61486498	16507902	16529664	+	Bvchr1.sca002	6427362	2897748	2919635	21576	22046	60
0_Bvchr1_bp61486498	61486498	16530348	16538681	+	Bvchr1.sca002	6427362	2920532	2928812	8278	8333	60
0_Bvchr1_bp61486498	61486498	16539084	16543494	+	Bvchr1.sca002	6427362	2929383	2933793	4409	4410	60
0_Bvchr1_bp61486498	61486498	16545440	16581747	+	Bvchr1.sca002	6427362	2935670	2972363	36157	36760	60
0_Bvchr1_bp61486498	61486498	16581824	16592486	+	Bvchr1.sca002	6427362	2972459	2983519	10660	10783	60
0_Bvchr1_bp61486498	61486498	16593083	16617831	+	Bvchr1.sca002	6427362	2984088	3008828	24702	24753	60
0_Bvchr1_bp61486498	61486498	16619924	16621802	+	Bvchr1.sca002	6427362	3011006	3012885	1878	1879	60
0_Bvchr1_bp61486498	61486498	16622095	16651008	+	Bvchr1.sca002	6427362	3013603	3044323	28746	30034	60
0_Bvchr1_bp61486498	61486498	16651377	16671672	+	Bvchr1.sca002	6427362	3044633	3064884	20237	20295	60
0_Bvchr1_bp61486498	61486498	16672709	16673814	+	Bvchr1.sca002	6427362	3067017	3068122	1095	1105	60
0_Bvchr1_bp61486498	61486498	16674373	16680656	+	Bvchr1.sca002	6427362	3068621	3074904	6282	6284	60
0_Bvchr1_bp61486498	61486498	16682622	16699159	+	Bvchr1.sca002	6427362	3076818	3093354	16532	16538	60
0_Bvchr1_bp61486498	61486498	16699844	16803243	+	Bvchr1.sca002	6427362	3094098	3198170	103340	104074	60
0_Bvchr1_bp61486498	61486498	16803558	16827912	+	Bvchr1.sca002	6427362	3198526	3222906	24320	24395	60
0_Bvchr1_bp61486498	61486498	16829079	16829840	+	Bvchr1.sca002	6427362	3224166	3224927	761	761	60
0_Bvchr1_bp61486498	61486498	16830384	16908596	+	Bvchr1.sca002	6427362	3225211	3304149	78198	78940	60
0_Bvchr1_bp61486498	61486498	16908760	16910484	+	Bvchr1.sca002	6427362	3304216	3305835	1618	1724	60
0_Bvchr1_bp61486498	61486498	16911811	16931754	+	Bvchr1.sca002	6427362	3307039	3327378	19927	20341	60
0_Bvchr1_bp61486498	61486498	16932135	16957817	+	Bvchr1.sca002	6427362	3329765	3356362	25671	26534	60
0_Bvchr1_bp61486498	61486498	16960427	16965482	+	Bvchr1.sca002	6427362	3358798	3363847	5015	5061	60
0_Bvchr1_bp61486498	61486498	16965596	16985967	+	Bvchr1.sca002	6427362	3363969	3384513	20343	20440	60
0_Bvchr1_bp61486498	61486498	16986124	16987062	-	Bvchr5.sca023	4703435	2873578	2874517	911	939	60
0_Bvchr1_bp61486498	61486498	16987325	16990916	-	Bvchr5.sca023	4703435	2869531	2873129	3525	3620	60
0_Bvchr1_bp61486498	61486498	16991157	16997287	-	Bvchr5.sca023	4703435	2863263	2869382	6049	6131	60
0_Bvchr1_bp61486498	61486498	17002327	17005731	+	Bvchr1.sca002	6427362	3398772	3402204	3350	3433	60
0_Bvchr1_bp61486498	61486498	17005839	17023769	+	Bvchr1.sca002	6427362	3402312	3420504	17783	18216	60
0_Bvchr1_bp61486498	61486498	17024437	17053808	+	Bvchr1.sca002	6427362	3421106	3451816	29251	29264	60
0_Bvchr1_bp61486498	61486498	17054160	17062096	+	Bvchr1.sca002	6427362	3452279	3460217	7911	7940	60
0_Bvchr1_bp61486498	61486498	17062233	17063601	+	Bvchr1.sca002	6427362	3460570	3461938	1368	1368	60
0_Bvchr1_bp61486498	61486498	17064605	17108199	+	Bvchr1.sca002	6427362	3462676	3506459	43487	43525	60
0_Bvchr1_bp61486498	61486498	17108798	17185079	+	Bvchr1.sca002	6427362	3506958	3580193	73222	76281	60
0_Bvchr1_bp61486498	61486498	17185581	17202394	+	Bvchr1.sca002	6427362	3581362	3598176	16812	16815	60
0_Bvchr1_bp61486498	61486498	17204483	17209536	+	Bvchr1.sca002	6427362	3600030	3605083	5053	5053	60
0_Bvchr1_bp61486498	61486498	17209763	17361378	+	Bvchr1.sca002	6427362	3605326	3746103	140218	151793	60
0_Bvchr1_bp61486498	61486498	17367443	17369078	+	Bvchr1.sca002	6427362	3757511	3759145	1634	1635	60
0_Bvchr1_bp61486498	61486498	17373014	17381428	+	Bvchr1.sca002	6427362	3764290	3772703	8412	8415	60
0_Bvchr1_bp61486498	61486498	17382349	17407479	+	Bvchr1.sca002	6427362	3773337	3798465	25128	25130	60
0_Bvchr1_bp61486498	61486498	17409079	17411368	+	Bvchr1.sca002	6427362	3800157	3802446	2289	2289	60
0_Bvchr1_bp61486498	61486498	17418089	17434496	+	Bvchr1.sca002	6427362	3806803	3823573	16312	16317	60
0_Bvchr1_bp61486498	61486498	17444402	17448475	+	Bvchr1.sca002	6427362	3825251	3829324	4073	4073	60
0_Bvchr1_bp61486498	61486498	17454434	17495974	+	Bvchr1.sca002	6427362	3839005	3880538	41525	41541	60
0_Bvchr1_bp61486498	61486498	17498045	17543186	+	Bvchr1.sca002	6427362	3881705	3927515	45128	45778	60
0_Bvchr1_bp61486498	61486498	17545540	17546799	+	Bvchr1.sca002	6427362	3929967	3931226	1258	1260	60
0_Bvchr1_bp61486498	61486498	17547194	17660536	+	Bvchr1.sca002	6427362	3931404	4046553	112853	113460	60
0_Bvchr1_bp61486498	61486498	17660867	17663591	+	Bvchr1.sca002	6427362	4046765	4049488	2720	2725	60
0_Bvchr1_bp61486498	61486498	17723766	17759990	+	Bvchr1.sca002	6427362	4096351	4132557	36179	36233	60
0_Bvchr1_bp61486498	61486498	17763803	17815620	+	Bvchr1.sca002	6427362	4135767	4187587	51808	51823	60
0_Bvchr1_bp61486498	61486498	17817557	17918928	+	Bvchr1.sca002	6427362	4189577	4290924	101329	101379	60
0_Bvchr1_bp61486498	61486498	17920023	17920586	+	Bvchr1.sca002	6427362	4290921	4291484	558	563	60
0_Bvchr1_bp61486498	61486498	17921216	17980704	+	Bvchr1.sca002	6427362	4292904	4352398	59395	59542	60
0_Bvchr1_bp61486498	61486498	17990848	17995723	+	Bvchr1.sca002	6427362	4353699	4358574	4875	4875	60
0_Bvchr1_bp61486498	61486498	17998555	18102072	+	Bvchr1.sca002	6427362	4361173	4464753	103295	103764	60
0_Bvchr1_bp61486498	61486498	18103034	18194327	+	Bvchr1.sca002	6427362	4465755	4557864	91070	91168	60
0_Bvchr1_bp61486498	61486498	18194841	18210398	+	Bvchr1.sca002	6427362	4558249	4573797	15548	15557	60
0_Bvchr1_bp61486498	61486498	18213325	18222349	+	Bvchr1.sca002	6427362	4576069	4585110	9017	9044	60
0_Bvchr1_bp61486498	61486498	18222888	18240414	+	Bvchr1.sca002	6427362	4585482	4603009	17514	17527	60
0_Bvchr1_bp61486498	61486498	18240934	18254884	+	Bvchr1.sca002	6427362	4603926	4619061	13936	15136	60
0_Bvchr1_bp61486498	61486498	18255204	18320841	+	Bvchr1.sca002	6427362	4619357	4684842	65381	65596	60
0_Bvchr1_bp61486498	61486498	18326105	18327405	+	Bvchr1.sca002	6427362	4689636	4690936	1284	1300	60
0_Bvchr1_bp61486498	61486498	18327752	18328834	+	Bvchr1.sca002	6427362	4691292	4692377	1055	1088	60
0_Bvchr1_bp61486498	61486498	18328883	18350508	+	Bvchr1.sca002	6427362	4692425	4714034	21576	21627	60
0_Bvchr1_bp61486498	61486498	18352315	18355046	+	Bvchr1.sca002	6427362	4715221	4717952	2730	2731	60
0_Bvchr1_bp61486498	61486498	18356365	18367028	+	Bvchr1.sca002	6427362	4719880	4730542	10662	10663	60
0_Bvchr1_bp61486498	61486498	18368069	18382325	+	Bvchr1.sca002	6427362	4731652	4745908	14256	14256	60
0_Bvchr1_bp61486498	61486498	18384862	18387711	+	Bvchr1.sca002	6427362	4748116	4750965	2849	2849	60
0_Bvchr1_bp61486498	61486498	18388316	18393461	+	Bvchr1.sca002	6427362	4752010	4757155	5145	5145	60
0_Bvchr1_bp61486498	61486498	18394128	18398985	+	Bvchr1.sca002	6427362	4758402	4763261	4857	4859	60
0_Bvchr1_bp61486498	61486498	18400911	18402777	+	Bvchr1.sca002	6427362	4765321	4767187	1866	1866	60
0_Bvchr1_bp61486498	61486498	18423975	18466421	+	Bvchr1.sca002	6427362	4787313	4829663	42343	42447	60
0_Bvchr1_bp61486498	61486498	18466835	18469254	+	Bvchr1.sca002	6427362	4831125	4833544	2419	2419	60
0_Bvchr1_bp61486498	61486498	18471402	18499497	+	Bvchr1.sca002	6427362	4834536	4862628	28089	28096	60
0_Bvchr1_bp61486498	61486498	18499643	18557246	+	Bvchr1.sca002	6427362	4862669	4919877	57057	57591	60
0_Bvchr1_bp61486498	61486498	18558461	18600069	+	Bvchr1.sca002	6427362	4920906	4961542	40635	41609	60
0_Bvchr1_bp61486498	61486498	18600531	18601597	+	Bvchr1.sca002	6427362	4962226	4963292	1066	1066	60
0_Bvchr1_bp61486498	61486498	18601881	18616986	+	Bvchr1.sca002	6427362	4963746	4978756	14993	15092	60
0_Bvchr1_bp61486498	61486498	18626954	18641006	+	Bvchr1.sca002	6427362	4988291	5002249	13718	14212	60
0_Bvchr1_bp61486498	61486498	18641145	18697327	+	Bvchr1.sca002	6427362	5002388	5058468	55881	56120	60
0_Bvchr1_bp61486498	61486498	18697959	18739766	+	Bvchr1.sca002	6427362	5059250	5101070	41801	41822	60
0_Bvchr1_bp61486498	61486498	18741781	18799051	+	Bvchr1.sca002	6427362	5103154	5159996	56739	57344	60
0_Bvchr1_bp61486498	61486498	18799468	18812123	+	Bvchr1.sca002	6427362	5160191	5172848	12655	12657	60
0_Bvchr1_bp61486498	61486498	18812519	18884277	+	Bvchr1.sca002	6427362	5173089	5244984	71612	71621	60
0_Bvchr1_bp61486498	61486498	18887466	18890977	+	Bvchr1.sca002	6427362	5246988	5250506	3511	3518	60
0_Bvchr1_bp61486498	61486498	18892750	18894859	+	Bvchr1.sca002	6427362	5252661	5254770	2108	2109	60
0_Bvchr1_bp61486498	61486498	18932137	18974953	+	Bvchr1.sca002	6427362	5294541	5337361	42814	42820	60
0_Bvchr1_bp61486498	61486498	18995485	19005830	+	Bvchr1.sca002	6427362	5357932	5368275	10343	10345	60
0_Bvchr1_bp61486498	61486498	19007043	19031781	+	Bvchr1.sca002	6427362	5369253	5392804	23485	24692	60
0_Bvchr1_bp61486498	61486498	19034665	19039690	+	Bvchr1.sca002	6427362	5396180	5401202	4976	5025	60
0_Bvchr1_bp61486498	61486498	19043246	19047945	+	Bvchr1.sca002	6427362	5404869	5409568	4698	4699	60
0_Bvchr1_bp61486498	61486498	19054322	19075686	+	Bvchr1.sca002	6427362	5412315	5433732	21358	21418	60
0_Bvchr1_bp61486498	61486498	19076416	19084755	+	Bvchr1.sca002	6427362	5434463	5442802	8339	8339	60
0_Bvchr1_bp61486498	61486498	19084960	19101329	+	Bvchr1.sca002	6427362	5442965	5459331	16328	16370	60
0_Bvchr1_bp61486498	61486498	19104614	19143526	+	Bvchr1.sca002	6427362	5462784	5502083	38908	39298	60
0_Bvchr1_bp61486498	61486498	19144964	19156393	+	Bvchr1.sca002	6427362	5503289	5514716	11415	11431	60
0_Bvchr1_bp61486498	61486498	19158476	19210123	+	Bvchr1.sca002	6427362	5516839	5568404	51561	51649	60
0_Bvchr1_bp61486498	61486498	19218127	19220782	+	Bvchr1.sca002	6427362	5579960	5582615	2655	2655	60
0_Bvchr1_bp61486498	61486498	19222025	19300082	+	Bvchr1.sca002	6427362	5585262	5655142	69737	78032	60
0_Bvchr1_bp61486498	61486498	19301102	19389582	+	Bvchr1.sca002	6427362	5656079	5743257	87100	88505	60
0_Bvchr1_bp61486498	61486498	19393245	19394491	+	Bvchr1.sca002	6427362	5746432	5747678	1246	1246	60
0_Bvchr1_bp61486498	61486498	19399591	19470125	+	Bvchr1.sca002	6427362	5752787	5821521	68548	70673	60
0_Bvchr1_bp61486498	61486498	19471772	19475713	+	Bvchr1.sca002	6427362	5823269	5827211	3940	3942	60
0_Bvchr1_bp61486498	61486498	19526992	19534844	-	0582.scaffold01155	34326	26480	34325	7835	7852	60
0_Bvchr1_bp61486498	61486498	19542828	19561074	-	0582.scaffold01155	34326	4817	23333	18205	18473	60
0_Bvchr1_bp61486498	61486498	19563698	19566317	-	0582.scaffold01155	34326	0	2619	2619	2619	60
0_Bvchr1_bp61486498	61486498	19575460	19613111	+	Bvchr1.sca002	6427362	5838859	5876500	37637	37651	60
0_Bvchr1_bp61486498	61486498	19613548	19629142	+	Bvchr1.sca002	6427362	5876696	5892290	15594	15594	60
0_Bvchr1_bp61486498	61486498	19643461	19646251	+	Bvchr1.sca002	6427362	5906336	5909126	2789	2791	60
0_Bvchr1_bp61486498	61486498	19647353	19667387	+	Bvchr1.sca002	6427362	5910181	5930179	19868	20143	60
0_Bvchr1_bp61486498	61486498	19668030	19709518	+	Bvchr1.sca002	6427362	5930646	5972446	41443	41465	60
0_Bvchr1_bp61486498	61486498	19711537	19724356	+	Bvchr1.sca002	6427362	5974738	5987555	12817	12819	60
0_Bvchr1_bp61486498	61486498	19724498	19785009	+	Bvchr1.sca002	6427362	5987614	6048146	60439	60573	60
0_Bvchr1_bp61486498	61486498	19806686	19881529	+	Bvchr1.sca002	6427362	6051914	6126932	74760	75071	60
0_Bvchr1_bp61486498	61486498	19881911	19946674	+	Bvchr1.sca002	6427362	6127263	6192333	64683	64748	60
0_Bvchr1_bp61486498	61486498	19947672	19970077	+	Bvchr1.sca002	6427362	6192883	6215287	22399	22406	60
0_Bvchr1_bp61486498	61486498	19970673	19971949	+	Bvchr1.sca002	6427362	6216004	6217280	1276	1276	60
0_Bvchr1_bp61486498	61486498	19972809	19988333	+	Bvchr1.sca002	6427362	6218334	6234185	15497	15579	60
0_Bvchr1_bp61486498	61486498	19992674	19997135	+	Bvchr1.sca002	6427362	6237600	6242056	4450	4461	60
0_Bvchr1_bp61486498	61486498	19997479	20017392	+	Bvchr1.sca002	6427362	6242483	6262393	19909	19914	60
0_Bvchr1_bp61486498	61486498	20022030	20026181	+	Bvchr1.sca002	6427362	6265465	6269615	4149	4152	60
0_Bvchr1_bp61486498	61486498	20037899	20081583	+	Bvchr1.sca002	6427362	6284239	6327644	42275	44385	60
0_Bvchr1_bp61486498	61486498	20089105	20104681	+	Bvchr1.sca002	6427362	6331400	6346128	14717	15574	60
0_Bvchr1_bp61486498	61486498	20114431	20117187	+	Bvchr1.sca002	6427362	6353447	6356203	2756	2756	60
0_Bvchr1_bp61486498	61486498	20118846	20124943	+	Bvchr1.sca002	6427362	6357846	6364490	6092	6156	60
0_Bvchr1_bp61486498	61486498	20128417	20131843	+	Bvchr1.sca002	6427362	6366856	6370282	3419	3426	60
0_Bvchr1_bp61486498	61486498	20131981	20134165	+	Bvchr1.sca002	6427362	6370327	6372511	2184	2184	60
0_Bvchr1_bp61486498	61486498	20135801	20141332	+	Bvchr1.sca002	6427362	6374648	6380180	5530	5532	60
0_Bvchr1_bp61486498	61486498	20142052	20147881	+	Bvchr1.sca002	6427362	6381250	6387080	5829	5830	60
0_Bvchr1_bp61486498	61486498	20164068	20187911	+	Bvchr1.sca002	6427362	6410004	6427362	17080	24107	60
0_Bvchr1_bp61486498	61486498	20187911	20188637	-	contig123622	726	0	726	726	726	60
0_Bvchr1_bp61486498	61486498	20188979	20189854	+	contig107918	875	0	875	874	875	60
0_Bvchr1_bp61486498	61486498	20189871	20190513	+	Bvchr6.sca023	3070019	2689329	2689967	623	642	60
0_Bvchr1_bp61486498	61486498	20190367	20197444	+	0403.scaffold00915	25599	1773	8860	7052	7094	60
0_Bvchr1_bp61486498	61486498	20204168	20207103	+	0403.scaffold00915	25599	22665	25599	2934	2935	60
0_Bvchr1_bp61486498	61486498	20207645	20218127	+	Bvchr1.sca002	6427362	6409989	6420473	10482	10484	60
0_Bvchr1_bp61486498	61486498	20218234	20224928	+	Bvchr1.sca002	6427362	6420648	6427362	6684	6724	60
0_Bvchr1_bp61486498	61486498	20224928	20225654	-	contig123622	726	0	726	726	726	60
0_Bvchr1_bp61486498	61486498	20225996	20226871	+	contig107918	875	0	875	874	875	60
0_Bvchr1_bp61486498	61486498	20226888	20227530	+	Bvchr6.sca023	3070019	2689329	2689967	623	642	60
0_Bvchr1_bp61486498	61486498	20227384	20239294	+	0403.scaffold00915	25599	1773	13690	11891	11928	60
0_Bvchr1_bp61486498	61486498	20246036	20248970	+	0403.scaffold00915	25599	22665	25599	2934	2934	60
0_Bvchr1_bp61486498	61486498	20249513	20253737	+	Bvchr1.sca002	6427362	6409989	6414213	4224	4224	60
0_Bvchr1_bp61486498	61486498	20253737	20254295	-	contig154384	558	0	558	558	558	60
0_Bvchr1_bp61486498	61486498	20255403	20256282	-	contig106629	889	0	869	868	879	60
0_Bvchr1_bp61486498	61486498	20256173	20258315	+	Bvchr1.sca002	6427362	6366856	6368891	1984	2165	60
0_Bvchr1_bp61486498	61486498	20257810	20259452	-	contig90436	1937	261	1937	1610	1677	60
0_Bvchr1_bp61486498	61486498	20259404	20260937	-	contig92097	1534	0	1534	1533	1534	60
0_Bvchr1_bp61486498	61486498	20261546	20306423	+	0402.scaffold00915	44699	0	44699	44055	44662	60
0_Bvchr1_bp61486498	61486498	20306907	20307457	+	contig153577	558	8	558	550	550	60
0_Bvchr1_bp61486498	61486498	20307372	20309133	+	0198.scaffold00558	280815	179699	181467	1731	1770	1
0_Bvchr1_bp61486498	61486498	20309144	20309945	-	contig114566	802	0	802	801	802	60
0_Bvchr1_bp61486498	61486498	20310216	20310943	-	contig123254	730	0	727	727	727	60
0_Bvchr1_bp61486498	61486498	20311071	20314586	-	Bvchr5.sca002	8054471	1053216	1056641	3400	3521	16
0_Bvchr1_bp61486498	61486498	20314421	20315629	-	contig95393	1208	0	1208	1208	1208	60
0_Bvchr1_bp61486498	61486498	20319016	20321723	-	0059.scaffold00212	12141	9433	12141	2707	2708	60
0_Bvchr1_bp61486498	61486498	20321178	20322126	-	0069.scaffold00241	728060	341335	342283	901	948	52
0_Bvchr1_bp61486498	61486498	20324602	20331540	-	0059.scaffold00212	12141	0	6938	6936	6938	60
0_Bvchr1_bp61486498	61486498	20330797	20333104	-	Bvchr1.sca003	1418113	21741	24047	2273	2308	43
0_Bvchr1_bp61486498	61486498	20332095	20335337	+	Bvchr1.sca003	1418113	0	3242	3242	3242	60
0_Bvchr1_bp61486498	61486498	20335585	20382425	+	Bvchr1.sca003	1418113	4287	51515	46823	47236	60
0_Bvchr1_bp61486498	61486498	20383240	20432494	+	Bvchr1.sca003	1418113	52334	101448	49039	49258	60
0_Bvchr1_bp61486498	61486498	20435939	20493466	+	Bvchr1.sca003	1418113	104358	161888	57518	57532	60
0_Bvchr1_bp61486498	61486498	20493608	20545229	+	Bvchr1.sca003	1418113	161941	214037	51585	51885	60
0_Bvchr1_bp61486498	61486498	20548254	20642343	+	Bvchr1.sca003	1418113	217760	311972	94041	94109	60
0_Bvchr1_bp61486498	61486498	20642734	20645594	+	Bvchr1.sca003	1418113	312342	315202	2860	2860	60
0_Bvchr1_bp61486498	61486498	20645869	20646500	+	Bvchr1.sca003	1418113	316708	317340	631	632	60
0_Bvchr1_bp61486498	61486498	20647142	20659315	+	Bvchr1.sca003	1418113	318047	330221	12171	12174	60
0_Bvchr1_bp61486498	61486498	20660366	20726354	+	Bvchr1.sca003	1418113	331037	397997	65876	66409	60
0_Bvchr1_bp61486498	61486498	20727324	20728353	+	Bvchr1.sca003	1418113	399261	400290	1029	1029	60
0_Bvchr1_bp61486498	61486498	20729144	20782566	+	Bvchr1.sca003	1418113	402426	455707	53149	53314	60
0_Bvchr1_bp61486498	61486498	20789927	20814001	+	Bvchr1.sca003	1418113	463299	487160	23848	24076	60
0_Bvchr1_bp61486498	61486498	20816942	20822155	+	Bvchr1.sca003	1418113	489599	494811	5212	5213	60
0_Bvchr1_bp61486498	61486498	20823987	20825051	+	Bvchr1.sca003	1418113	499664	500728	1064	1064	60
0_Bvchr1_bp61486498	61486498	20827425	20858836	+	Bvchr1.sca003	1418113	502451	533862	31266	31547	60
0_Bvchr1_bp61486498	61486498	20859330	20903565	+	Bvchr1.sca003	1418113	534584	579039	44144	44167	60
0_Bvchr1_bp61486498	61486498	20905181	20910870	+	Bvchr1.sca003	1418113	580385	586074	5689	5689	60
0_Bvchr1_bp61486498	61486498	20911217	20916086	+	Bvchr1.sca003	1418113	586356	591225	4869	4869	60
0_Bvchr1_bp61486498	61486498	20916603	20918239	+	Bvchr1.sca003	1418113	591928	593564	1636	1636	60
0_Bvchr1_bp61486498	61486498	20919743	20922397	+	Bvchr1.sca003	1418113	594954	597608	2654	2654	60
0_Bvchr1_bp61486498	61486498	20924847	20938841	+	Bvchr1.sca003	1418113	599879	614140	13977	14263	60
0_Bvchr1_bp61486498	61486498	20939722	20974109	+	Bvchr1.sca003	1418113	614806	649070	34249	34386	60
0_Bvchr1_bp61486498	61486498	20999118	21081703	+	Bvchr1.sca003	1418113	650056	735559	82461	84871	60
0_Bvchr1_bp61486498	61486498	21084859	21103663	+	Bvchr1.sca003	1418113	739759	758388	18544	18728	60
0_Bvchr1_bp61486498	61486498	21104040	21149790	+	Bvchr1.sca003	1418113	758765	804191	45413	45755	60
0_Bvchr1_bp61486498	61486498	21155406	21172136	+	Bvchr1.sca003	1418113	808782	825189	16361	16770	60
0_Bvchr1_bp61486498	61486498	21172725	21231345	+	Bvchr1.sca003	1418113	825621	883936	58308	58621	60
0_Bvchr1_bp61486498	61486498	21241138	21243846	+	Bvchr1.sca003	1418113	893603	896311	2707	2708	60
0_Bvchr1_bp61486498	61486498	21244434	21252623	+	Bvchr1.sca003	1418113	896757	904946	8189	8189	60
0_Bvchr1_bp61486498	61486498	21252475	21261143	+	Bvchr1.sca003	1418113	904972	913616	8642	8668	60
0_Bvchr1_bp61486498	61486498	21261540	21323055	+	Bvchr1.sca003	1418113	913919	975887	61249	61668	60
0_Bvchr1_bp61486498	61486498	21325249	21326917	+	Bvchr1.sca003	1418113	977845	979513	1668	1668	60
0_Bvchr1_bp61486498	61486498	21334029	21340363	-	Bvchr4.sca006	2773702	1774650	1780818	6057	6374	60
0_Bvchr1_bp61486498	61486498	21340475	21342337	-	Bvchr4.sca006	2773702	1772542	1774328	1752	1862	60
0_Bvchr1_bp61486498	61486498	21344027	21345913	-	Bvchr4.sca006	2773702	1768790	1771107	1871	2322	60
0_Bvchr1_bp61486498	61486498	21348319	21348969	-	Bvchr4.sca006	2773702	1766120	1766764	637	652	60
0_Bvchr1_bp61486498	61486498	21348701	21372672	+	Bvchr1.sca003	1418113	1008262	1032164	23895	23972	60
0_Bvchr1_bp61486498	61486498	21373429	21395195	+	Bvchr1.sca003	1418113	1032892	1054660	21764	21768	60
0_Bvchr1_bp61486498	61486498	21395757	21433677	+	Bvchr1.sca003	1418113	1054745	1092667	37912	37925	60
0_Bvchr1_bp61486498	61486498	21434224	21481686	+	Bvchr1.sca003	1418113	1092968	1140429	47457	47464	60
0_Bvchr1_bp61486498	61486498	21482296	21527023	+	Bvchr1.sca003	1418113	1141000	1172826	31444	44601	60
0_Bvchr1_bp61486498	61486498	21527860	21529472	+	Bvchr1.sca003	1418113	1173445	1175057	1612	1612	60
0_Bvchr1_bp61486498	61486498	21531557	21586463	+	Bvchr1.sca003	1418113	1180459	1235237	54751	54903	60
0_Bvchr1_bp61486498	61486498	21607325	21654060	+	Bvchr1.sca003	1418113	1237454	1284123	46572	46750	60
0_Bvchr1_bp61486498	61486498	21654564	21672664	+	Bvchr1.sca003	1418113	1284975	1302818	17821	18120	60
0_Bvchr1_bp61486498	61486498	21673020	21673894	+	Bvchr1.sca003	1418113	1303323	1304197	874	874	60
0_Bvchr1_bp61486498	61486498	21674953	21706674	+	Bvchr1.sca003	1418113	1305299	1337018	31714	31721	60
0_Bvchr1_bp61486498	61486498	21709088	21710968	+	Bvchr1.sca003	1418113	1339500	1341380	1880	1880	60
0_Bvchr1_bp61486498	61486498	21715462	21722411	+	Bvchr1.sca003	1418113	1345040	1351990	6916	6951	60
0_Bvchr1_bp61486498	61486498	21731131	21732978	+	Bvchr1.sca003	1418113	1356472	1358319	1847	1847	60
0_Bvchr1_bp61486498	61486498	21734519	21755988	+	Bvchr1.sca003	1418113	1360102	1381708	21469	21605	60
0_Bvchr1_bp61486498	61486498	21755825	21792257	+	Bvchr1.sca003	1418113	1381890	1418113	36218	36436	60
0_Bvchr1_bp61486498	61486498	21792335	21805304	-	0550.scaffold01118	31592	18622	31591	12969	12969	60
0_Bvchr1_bp61486498	61486498	21810938	21814123	-	0550.scaffold01118	31592	9776	12959	3182	3185	60
0_Bvchr1_bp61486498	61486498	21814527	21823827	-	0550.scaffold01118	31592	0	9300	9300	9300	60
0_Bvchr1_bp61486498	61486498	21823691	21825194	+	Bvchr9_un.sca018	371757	224890	226393	1483	1505	15
0_Bvchr1_bp61486498	61486498	21825326	21834563	+	Bvchr9_un.sca018	371757	226543	235785	9119	9247	60
0_Bvchr1_bp61486498	61486498	21834566	21877984	+	Bvchr1_un.sca019	525012	0	43482	43415	43483	60
0_Bvchr1_bp61486498	61486498	21882395	21888471	+	Bvchr1_un.sca019	525012	48493	54568	6075	6076	60
0_Bvchr1_bp61486498	61486498	21890756	21995583	+	Bvchr1_un.sca019	525012	56725	161973	104300	105265	60
0_Bvchr1_bp61486498	61486498	21995950	22000594	+	Bvchr1_un.sca019	525012	162878	167522	4644	4644	60
0_Bvchr1_bp61486498	61486498	22003794	22006653	+	Bvchr1_un.sca019	525012	170384	173243	2859	2859	60
0_Bvchr1_bp61486498	61486498	22007037	22048670	+	Bvchr1_un.sca019	525012	173992	215968	41524	41578	60
0_Bvchr1_bp61486498	61486498	22049555	22061618	+	Bvchr1_un.sca019	525012	216942	228999	12057	12063	60
0_Bvchr1_bp61486498	61486498	22061954	22066812	+	Bvchr1_un.sca019	525012	229330	234664	4857	5032	60
0_Bvchr1_bp61486498	61486498	22067998	22138739	+	Bvchr1_un.sca019	525012	235898	298400	62406	70833	60
0_Bvchr1_bp61486498	61486498	22139273	22172361	+	Bvchr1_un.sca019	525012	298768	331960	33081	33193	60
0_Bvchr1_bp61486498	61486498	22179927	22187741	+	Bvchr1_un.sca019	525012	334677	342491	7811	7814	60
0_Bvchr1_bp61486498	61486498	22196558	22220786	+	Bvchr1_un.sca019	525012	348157	372384	24203	24228	60
0_Bvchr1_bp61486498	61486498	22230095	22234181	+	Bvchr1_un.sca019	525012	379288	383374	4086	4086	60
0_Bvchr1_bp61486498	61486498	22234418	22249344	+	Bvchr1_un.sca019	525012	384223	399082	14847	14927	60
0_Bvchr1_bp61486498	61486498	22258860	22268676	+	Bvchr1_un.sca019	525012	409036	418852	9816	9816	60
0_Bvchr1_bp61486498	61486498	22270279	22292263	+	Bvchr1_un.sca019	525012	420279	443025	21921	22571	60
0_Bvchr1_bp61486498	61486498	22293996	22340923	+	Bvchr1_un.sca019	525012	444176	490583	46294	46933	60
0_Bvchr1_bp61486498	61486498	22341188	22343826	+	Bvchr1_un.sca019	525012	490880	494553	2635	3184	60
0_Bvchr1_bp61486498	61486498	22344324	22369383	+	Bvchr1_un.sca019	525012	495036	520093	25057	25059	60
0_Bvchr1_bp61486498	61486498	22369743	22374430	+	Bvchr1_un.sca019	525012	520325	525012	4687	4687	60
0_Bvchr1_bp61486498	61486498	22376648	22377283	+	0437.scaffold00969	50198	31959	32593	619	635	9
0_Bvchr1_bp61486498	61486498	22380482	22383240	+	0437.scaffold00969	50198	35634	38320	2592	2773	14
0_Bvchr1_bp61486498	61486498	22383548	22386048	-	Bvchr7.sca020	715370	495408	497892	2404	2500	60
0_Bvchr1_bp61486498	61486498	22388205	22393343	+	0429.scaffold00953	57030	3838	8978	5133	5141	60
0_Bvchr1_bp61486498	61486498	22393548	22409426	+	0429.scaffold00953	57030	9225	25347	15818	16172	60
0_Bvchr1_bp61486498	61486498	22415055	22441699	+	0429.scaffold00953	57030	30098	56971	26615	26882	60
0_Bvchr1_bp61486498	61486498	22443150	22443844	+	0225.scaffold00600	223701	174086	174780	661	700	28
0_Bvchr1_bp61486498	61486498	22450943	22454233	+	0225.scaffold00600	223701	182831	186179	3200	3354	38
0_Bvchr1_bp61486498	61486498	22454233	22456683	+	Bvchr1_un.sca007	410030	0	2450	2450	2450	60
0_Bvchr1_bp61486498	61486498	22457652	22467382	+	Bvchr1_un.sca007	410030	4158	13848	9683	9733	60
0_Bvchr1_bp61486498	61486498	22473026	22529548	+	Bvchr1_un.sca007	410030	21613	78132	56518	56522	60
0_Bvchr1_bp61486498	61486498	22530516	22535513	+	Bvchr1_un.sca007	410030	79418	84415	4997	4997	60
0_Bvchr1_bp61486498	61486498	22545815	22578941	+	Bvchr1_un.sca007	410030	92781	125866	33080	33129	60
0_Bvchr1_bp61486498	61486498	22579089	22586608	+	Bvchr1_un.sca007	410030	125945	133464	7519	7519	60
0_Bvchr1_bp61486498	61486498	22597605	22623613	+	Bvchr1_un.sca007	410030	149259	175607	26007	26348	60
0_Bvchr1_bp61486498	61486498	22624592	22642722	+	Bvchr1_un.sca007	410030	176595	194195	17558	18106	60
0_Bvchr1_bp61486498	61486498	22653834	22665069	+	Bvchr1_un.sca007	410030	206230	217464	11233	11235	60
0_Bvchr1_bp61486498	61486498	22672860	22715837	+	Bvchr1_un.sca007	410030	218997	262579	42952	43529	60
0_Bvchr1_bp61486498	61486498	22716693	22728939	+	Bvchr1_un.sca007	410030	263251	275498	12246	12247	60
0_Bvchr1_bp61486498	61486498	22740258	22805677	+	Bvchr1_un.sca007	410030	285254	349714	63707	66143	60
0_Bvchr1_bp61486498	61486498	22808715	22816375	+	Bvchr1_un.sca007	410030	352625	360288	7658	7663	60
0_Bvchr1_bp61486498	61486498	22818903	22863633	+	Bvchr1_un.sca007	410030	363009	407887	44726	44880	60
0_Bvchr1_bp61486498	61486498	22863844	22865821	+	Bvchr1_un.sca007	410030	408044	410019	1972	1977	60
0_Bvchr1_bp61486498	61486498	22866075	22866569	+	Bvchr1.sca004	6864143	147166	147660	493	494	60
0_Bvchr1_bp61486498	61486498	22867620	22868167	-	contig157038	547	0	547	547	547	60
0_Bvchr1_bp61486498	61486498	22868880	22869513	+	contig112712	821	186	819	619	633	60
0_Bvchr1_bp61486498	61486498	22870327	22870700	-	contig157038	547	32	405	368	373	60
0_Bvchr1_bp61486498	61486498	22871445	22872078	+	contig112712	821	186	819	616	633	60
0_Bvchr1_bp61486498	61486498	22874108	22874706	+	contig112712	821	221	819	583	598	60
0_Bvchr1_bp61486498	61486498	22876254	22876887	+	contig112712	821	186	819	615	633	60
0_Bvchr1_bp61486498	61486498	22878641	22879063	+	contig112712	821	397	819	412	422	43
0_Bvchr1_bp61486498	61486498	22880205	22880663	-	contig124601	717	41	499	449	458	28
0_Bvchr1_bp61486498	61486498	22891847	22892221	+	contig131649	672	161	535	368	374	60
0_Bvchr1_bp61486498	61486498	22896207	22896703	+	contig131649	672	174	672	486	498	60
0_Bvchr1_bp61486498	61486498	22897994	22898505	+	contig131649	672	161	672	500	511	60
0_Bvchr1_bp61486498	61486498	22899856	22900367	+	contig131649	672	161	672	500	511	60
0_Bvchr1_bp61486498	61486498	22901719	22902230	+	contig131649	672	161	672	502	511	60
0_Bvchr1_bp61486498	61486498	22903087	22903758	+	contig131649	672	0	672	671	672	60
0_Bvchr1_bp61486498	61486498	22904570	22905242	+	contig131649	672	0	672	672	672	60
0_Bvchr1_bp61486498	61486498	22906100	22906772	+	contig131649	672	0	672	672	672	60
0_Bvchr1_bp61486498	61486498	22909839	22910467	+	contig131649	672	44	672	612	628	60
0_Bvchr1_bp61486498	61486498	22910512	22910851	+	1552.scaffold02156	6248	988	1327	338	339	60
0_Bvchr1_bp61486498	61486498	22912264	22912963	+	contig126128	707	1	707	677	707	3
0_Bvchr1_bp61486498	61486498	22912632	22913224	-	contig144556	603	0	603	579	603	1
0_Bvchr1_bp61486498	61486498	22913256	22913966	-	contig123823	724	10	724	696	714	60
0_Bvchr1_bp61486498	61486498	22914100	22914662	-	contig151093	571	6	569	558	563	60
0_Bvchr1_bp61486498	61486498	22914425	22915047	-	contig139722	626	3	626	606	623	60
0_Bvchr1_bp61486498	61486498	22916264	22916911	+	contig104377	921	69	718	630	649	60
0_Bvchr1_bp61486498	61486498	22917147	22917716	-	contig142151	614	1	577	557	576	60
0_Bvchr1_bp61486498	61486498	22917986	22918323	+	1552.scaffold02156	6248	990	1327	336	337	60
0_Bvchr1_bp61486498	61486498	22919747	22920443	+	contig126128	707	1	707	675	707	60
0_Bvchr1_bp61486498	61486498	22920268	22920832	-	contig145352	598	14	598	555	584	60
0_Bvchr1_bp61486498	61486498	22920734	22921443	-	contig123823	724	10	724	695	714	60
0_Bvchr1_bp61486498	61486498	22921576	22922125	-	contig151093	571	16	569	545	553	60
0_Bvchr1_bp61486498	61486498	22923192	22923683	-	contig170605	501	0	497	487	497	60
0_Bvchr1_bp61486498	61486498	22923732	22924378	+	contig104377	921	69	718	630	649	60
0_Bvchr1_bp61486498	61486498	22924621	22925194	-	contig142151	614	1	577	561	576	19
0_Bvchr1_bp61486498	61486498	22925463	22925801	+	1552.scaffold02156	6248	988	1327	337	339	60
0_Bvchr1_bp61486498	61486498	22928186	22928897	-	contig123823	724	10	724	697	714	60
0_Bvchr1_bp61486498	61486498	22929030	22929590	-	contig151093	571	6	569	556	563	60
0_Bvchr1_bp61486498	61486498	22929353	22929975	-	contig139722	626	3	626	606	623	60
0_Bvchr1_bp61486498	61486498	22931306	22931790	+	contig170605	501	0	497	480	497	60
0_Bvchr1_bp61486498	61486498	22932465	22933083	+	contig139722	626	3	624	603	621	60
0_Bvchr1_bp61486498	61486498	22932847	22933409	+	contig151093	571	6	569	557	563	60
0_Bvchr1_bp61486498	61486498	22933544	22934252	+	contig123823	724	10	724	694	714	60
0_Bvchr1_bp61486498	61486498	22934154	22934720	+	contig145352	598	14	595	557	581	60
0_Bvchr1_bp61486498	61486498	22934547	22935246	-	contig126128	707	1	707	677	707	60
0_Bvchr1_bp61486498	61486498	22936655	22936991	-	1552.scaffold02156	6248	988	1327	335	339	60
0_Bvchr1_bp61486498	61486498	22937260	22937599	+	contig142151	614	1	340	336	339	60
0_Bvchr1_bp61486498	61486498	22938368	22938707	+	1552.scaffold02156	6248	988	1327	338	339	60
0_Bvchr1_bp61486498	61486498	22940124	22940817	+	contig126128	707	8	707	671	700	4
0_Bvchr1_bp61486498	61486498	22941109	22941822	-	contig123823	724	10	724	699	714	60
0_Bvchr1_bp61486498	61486498	22941957	22942510	-	contig151093	571	15	569	549	554	60
0_Bvchr1_bp61486498	61486498	22942281	22942903	-	contig139722	626	3	626	606	623	60
0_Bvchr1_bp61486498	61486498	22943591	22944074	-	contig170605	501	0	489	479	489	60
0_Bvchr1_bp61486498	61486498	22944150	22944687	+	contig104377	921	96	638	526	542	60
0_Bvchr1_bp61486498	61486498	22946292	22947003	-	contig123823	724	10	724	697	714	60
0_Bvchr1_bp61486498	61486498	22947135	22947684	-	contig151093	571	15	569	544	554	60
0_Bvchr1_bp61486498	61486498	22948634	22949155	-	contig142151	614	1	525	510	524	60
0_Bvchr1_bp61486498	61486498	22949424	22949762	+	1552.scaffold02156	6248	988	1327	337	339	60
0_Bvchr1_bp61486498	61486498	22952157	22952865	-	contig123823	724	10	724	694	714	60
0_Bvchr1_bp61486498	61486498	22952997	22953546	-	contig151093	571	15	569	545	554	60
0_Bvchr1_bp61486498	61486498	22956813	22957362	+	contig151093	571	15	569	544	554	60
0_Bvchr1_bp61486498	61486498	22958488	22959180	-	contig126128	707	6	707	671	702	38
0_Bvchr1_bp61486498	61486498	22960590	22960927	-	1552.scaffold02156	6248	988	1327	336	339	60
0_Bvchr1_bp61486498	61486498	22962305	22962643	+	1552.scaffold02156	6248	988	1327	337	339	60
0_Bvchr1_bp61486498	61486498	22964056	22964747	+	contig126128	707	8	707	664	702	16
0_Bvchr1_bp61486498	61486498	22965039	22965748	-	contig123823	724	10	724	695	714	60
0_Bvchr1_bp61486498	61486498	22965880	22966431	-	contig151093	571	15	569	546	554	60
0_Bvchr1_bp61486498	61486498	22967499	22967993	-	contig170605	501	0	497	490	497	60
0_Bvchr1_bp61486498	61486498	22969225	22969922	+	contig126128	707	5	707	673	704	44
0_Bvchr1_bp61486498	61486498	22970212	22970925	-	contig123823	724	10	724	699	714	60
0_Bvchr1_bp61486498	61486498	22971060	22971622	-	contig151093	571	6	569	558	563	60
0_Bvchr1_bp61486498	61486498	22971385	22972004	-	contig139722	626	3	626	603	623	60
0_Bvchr1_bp61486498	61486498	22972571	22973083	-	contig142151	614	1	513	501	512	60
0_Bvchr1_bp61486498	61486498	22973352	22973691	+	1552.scaffold02156	6248	988	1327	338	339	60
0_Bvchr1_bp61486498	61486498	22975104	22975803	+	contig126128	707	1	707	677	707	60
0_Bvchr1_bp61486498	61486498	22975473	22976065	-	contig144556	603	0	603	579	603	14
0_Bvchr1_bp61486498	61486498	22976095	22976806	-	contig123823	724	10	724	697	714	60
0_Bvchr1_bp61486498	61486498	22976939	22977492	-	contig151093	571	15	569	548	554	60
0_Bvchr1_bp61486498	61486498	22978562	22979057	-	contig170605	501	0	497	490	497	60
0_Bvchr1_bp61486498	61486498	22979989	22980404	-	contig104377	921	69	485	410	416	60
0_Bvchr1_bp61486498	61486498	22980453	22980939	+	contig170605	501	0	489	482	489	60
0_Bvchr1_bp61486498	61486498	22982001	22982560	+	contig151093	571	6	569	554	563	60
0_Bvchr1_bp61486498	61486498	22982693	22983404	+	contig123823	724	10	724	697	714	60
0_Bvchr1_bp61486498	61486498	22983306	22983874	+	contig145352	598	14	598	559	584	60
0_Bvchr1_bp61486498	61486498	22983698	22984398	-	contig126128	707	1	707	679	707	9
0_Bvchr1_bp61486498	61486498	22985802	22986139	-	1552.scaffold02156	6248	988	1327	336	339	60
0_Bvchr1_bp61486498	61486498	22986407	22986977	+	contig142151	614	1	577	558	576	60
0_Bvchr1_bp61486498	61486498	22987697	22987961	+	contig131649	672	408	672	262	264	60
0_Bvchr1_bp61486498	61486498	22989886	22990514	+	contig131649	672	44	672	612	628	60
0_Bvchr1_bp61486498	61486498	23009201	23009706	-	contig92481	1478	408	913	491	505	60
0_Bvchr1_bp61486498	61486498	23010490	23011793	-	contig94030	1307	0	1303	1303	1303	60
0_Bvchr1_bp61486498	61486498	23011669	23014498	-	0930.scaffold01526	16408	9729	12557	2828	2829	60
0_Bvchr1_bp61486498	61486498	23018865	23020586	-	0930.scaffold01526	16408	4901	6622	1721	1721	60
0_Bvchr1_bp61486498	61486498	23022533	23024920	-	0930.scaffold01526	16408	0	2387	2387	2387	60
0_Bvchr1_bp61486498	61486498	23024986	23025802	+	contig112888	817	0	817	807	817	21
0_Bvchr1_bp61486498	61486498	23025798	23030736	+	Bvchr2.sca015	1580669	1209910	1214861	4768	4954	4
0_Bvchr1_bp61486498	61486498	23032730	23034810	+	Bvchr1_un.sca009	170548	15	2081	2036	2080	60
0_Bvchr1_bp61486498	61486498	23036343	23044918	+	Bvchr1_un.sca009	170548	3296	11853	8493	8581	60
0_Bvchr1_bp61486498	61486498	23053358	23085579	+	Bvchr1_un.sca009	170548	14960	46937	31889	32249	60
0_Bvchr1_bp61486498	61486498	23087553	23104216	+	Bvchr1_un.sca009	170548	48232	65159	16631	16936	60
0_Bvchr1_bp61486498	61486498	23110299	23123190	+	Bvchr1_un.sca009	170548	67229	80120	12891	12891	60
0_Bvchr1_bp61486498	61486498	23123308	23184499	+	Bvchr1_un.sca009	170548	80276	143804	60682	62696	60
0_Bvchr1_bp61486498	61486498	23189433	23194896	+	Bvchr1_un.sca009	170548	148473	153936	5463	5463	60
0_Bvchr1_bp61486498	61486498	23195613	23201918	+	Bvchr1_un.sca009	170548	154754	161059	6305	6305	60
0_Bvchr1_bp61486498	61486498	23202682	23211312	+	Bvchr1_un.sca009	170548	161812	170548	8630	8735	60
0_Bvchr1_bp61486498	61486498	23211797	23212517	+	contig124469	720	0	720	720	720	60
0_Bvchr1_bp61486498	61486498	23213374	23213857	+	contig164720	520	38	520	473	483	60
0_Bvchr1_bp61486498	61486498	23217699	23221660	+	1311.scaffold01913	3960	0	3960	3932	3961	60
0_Bvchr1_bp61486498	61486498	23222013	23222505	-	contig97185	1111	0	492	488	492	60
0_Bvchr1_bp61486498	61486498	23222505	23223832	-	contig93847	1327	0	1327	1327	1327	60
0_Bvchr1_bp61486498	61486498	23223832	23224906	-	contig97949	1077	0	1077	1065	1078	60
0_Bvchr1_bp61486498	61486498	23224906	23245694	+	Bvchr1.sca004	6864143	0	20855	20746	20862	60
0_Bvchr1_bp61486498	61486498	23247606	23252969	+	Bvchr1.sca004	6864143	22840	28203	5363	5363	60
0_Bvchr1_bp61486498	61486498	23255327	23259741	+	Bvchr1.sca004	6864143	30648	35062	4414	4414	60
0_Bvchr1_bp61486498	61486498	23264653	23306820	+	Bvchr1.sca004	6864143	38819	72169	33319	42181	60
0_Bvchr1_bp61486498	61486498	23307277	23323325	+	Bvchr1.sca004	6864143	72392	88410	15993	16054	60
0_Bvchr1_bp61486498	61486498	23323589	23382248	+	Bvchr1.sca004	6864143	88868	151536	58092	63008	60
0_Bvchr1_bp61486498	61486498	23383038	23386126	+	Bvchr1.sca004	6864143	152348	155437	3084	3089	60
0_Bvchr1_bp61486498	61486498	23391234	23398362	-	0202.scaffold00563	40040	32907	40040	7126	7133	60
0_Bvchr1_bp61486498	61486498	23399890	23402169	-	0202.scaffold00563	40040	28777	31053	2276	2279	60
0_Bvchr1_bp61486498	61486498	23402411	23430905	-	0202.scaffold00563	40040	0	28495	28493	28495	60
0_Bvchr1_bp61486498	61486498	23431128	23463373	+	Bvchr1.sca004	6864143	176830	209354	32074	32688	60
0_Bvchr1_bp61486498	61486498	23466105	23476772	+	Bvchr1.sca004	6864143	211590	222259	10648	10669	60
0_Bvchr1_bp61486498	61486498	23476963	23497278	+	Bvchr1.sca004	6864143	222475	242791	20285	20319	60
0_Bvchr1_bp61486498	61486498	23497351	23502575	+	Bvchr1.sca004	6864143	242818	248042	5224	5224	60
0_Bvchr1_bp61486498	61486498	23512010	23554139	-	0319.scaffold00800	95317	53060	95317	42119	42140	60
0_Bvchr1_bp61486498	61486498	23554475	23554880	-	0319.scaffold00800	95317	52467	52872	405	405	60
0_Bvchr1_bp61486498	61486498	23554880	23580925	-	0534.scaffold01099	26203	0	26203	26002	26085	60
0_Bvchr1_bp61486498	61486498	23592907	23594240	+	Bvchr1.sca004	6864143	321039	322372	1333	1333	60
0_Bvchr1_bp61486498	61486498	23595819	23648317	+	Bvchr1.sca004	6864143	324357	376699	52150	52684	60
0_Bvchr1_bp61486498	61486498	23649276	23707108	+	Bvchr1.sca004	6864143	377582	436471	57585	58236	60
0_Bvchr1_bp61486498	61486498	23716762	23746734	+	Bvchr1.sca004	6864143	446506	475451	28738	29908	60
0_Bvchr1_bp61486498	61486498	23748639	23760067	+	Bvchr1.sca004	6864143	477343	488772	11427	11429	60
0_Bvchr1_bp61486498	61486498	23764773	23789238	+	Bvchr1.sca004	6864143	493937	518401	24463	24465	60
0_Bvchr1_bp61486498	61486498	23792693	23793389	+	Bvchr1.sca004	6864143	522080	522777	696	697	60
0_Bvchr1_bp61486498	61486498	23796422	23813100	+	Bvchr1.sca004	6864143	525966	542644	16678	16678	60
0_Bvchr1_bp61486498	61486498	23813589	23852763	+	Bvchr1.sca004	6864143	543194	582452	38937	39042	60
0_Bvchr1_bp61486498	61486498	23853707	23877880	+	Bvchr1.sca004	6864143	583378	607369	23886	24070	60
0_Bvchr1_bp61486498	61486498	23878395	23892504	+	Bvchr1.sca004	6864143	607823	621929	14106	14109	60
0_Bvchr1_bp61486498	61486498	23895159	23918000	+	Bvchr1.sca004	6864143	623921	646764	22833	22844	60
0_Bvchr1_bp61486498	61486498	23918737	23955605	+	Bvchr1.sca004	6864143	647486	684071	36514	36928	60
0_Bvchr1_bp61486498	61486498	23956055	24023266	+	Bvchr1.sca004	6864143	684876	752868	66619	68351	60
0_Bvchr1_bp61486498	61486498	24024277	24103816	+	Bvchr1.sca004	6864143	753361	835310	79126	80996	60
0_Bvchr1_bp61486498	61486498	24106422	24108222	+	Bvchr1.sca004	6864143	837624	839424	1798	1800	60
0_Bvchr1_bp61486498	61486498	24112452	24114137	+	Bvchr1.sca004	6864143	841423	843112	1678	1689	60
0_Bvchr1_bp61486498	61486498	24155691	24184135	+	Bvchr1.sca004	6864143	874741	903241	28408	28448	60
0_Bvchr1_bp61486498	61486498	24184541	24185382	+	Bvchr1.sca004	6864143	904860	905701	841	841	60
0_Bvchr1_bp61486498	61486498	24185796	24212804	+	Bvchr1.sca004	6864143	906189	933336	26939	27151	60
0_Bvchr1_bp61486498	61486498	24213085	24242454	+	Bvchr1.sca004	6864143	933623	962855	29114	29262	60
0_Bvchr1_bp61486498	61486498	24243606	24264923	+	Bvchr1.sca004	6864143	964953	986265	21310	21319	60
0_Bvchr1_bp61486498	61486498	24265103	24404007	+	Bvchr1.sca004	6864143	986465	1115634	128322	139729	60
0_Bvchr1_bp61486498	61486498	24405084	24408777	+	Bvchr1.sca004	6864143	1117017	1120735	3681	3721	60
0_Bvchr1_bp61486498	61486498	24408494	24419200	-	Bvchr1.sca007	2276922	1354760	1365467	10625	10708	23
0_Bvchr1_bp61486498	61486498	24418976	24437323	+	Bvchr1.sca004	6864143	1125174	1143518	18344	18347	60
0_Bvchr1_bp61486498	61486498	24438589	24445416	+	Bvchr1.sca004	6864143	1146021	1152844	6822	6827	60
0_Bvchr1_bp61486498	61486498	24445965	24475568	+	Bvchr1.sca004	6864143	1153486	1183086	29596	29606	60
0_Bvchr1_bp61486498	61486498	24477423	24504318	+	Bvchr1.sca004	6864143	1184970	1214450	26887	27285	60
0_Bvchr1_bp61486498	61486498	24505393	24588920	+	Bvchr1.sca004	6864143	1215577	1291700	75829	83566	60
0_Bvchr1_bp61486498	61486498	24590024	24628368	+	Bvchr1.sca004	6864143	1293362	1334034	38340	40673	60
0_Bvchr1_bp61486498	61486498	24629774	24657214	+	Bvchr1.sca004	6864143	1335375	1362809	27424	27441	60
0_Bvchr1_bp61486498	61486498	24683458	24685656	+	Bvchr1.sca004	6864143	1390560	1392757	2197	2198	60
0_Bvchr1_bp61486498	61486498	24687175	24836581	+	Bvchr1.sca004	6864143	1393974	1542070	148055	149429	60
0_Bvchr1_bp61486498	61486498	24836693	24850086	+	Bvchr1.sca004	6864143	1542154	1555547	13393	13393	60
0_Bvchr1_bp61486498	61486498	24851421	24856225	+	Bvchr1.sca004	6864143	1556827	1561631	4804	4804	60
0_Bvchr1_bp61486498	61486498	24868789	24889181	+	Bvchr1.sca004	6864143	1571212	1591748	20387	20518	60
0_Bvchr1_bp61486498	61486498	24890220	24906630	+	Bvchr1.sca004	6864143	1592247	1608655	16400	16414	60
0_Bvchr1_bp61486498	61486498	24906883	24928254	+	Bvchr1.sca004	6864143	1608945	1630512	21364	21571	60
0_Bvchr1_bp61486498	61486498	24949618	24968850	+	Bvchr1.sca004	6864143	1639699	1658787	19079	19233	60
0_Bvchr1_bp61486498	61486498	24969528	24978886	+	Bvchr1.sca004	6864143	1659456	1668813	9236	9359	60
0_Bvchr1_bp61486498	61486498	24979876	24980825	+	Bvchr1.sca004	6864143	1669844	1670793	947	949	60
0_Bvchr1_bp61486498	61486498	24983474	25002211	+	Bvchr1.sca004	6864143	1673666	1692355	18681	18743	60
0_Bvchr1_bp61486498	61486498	25008157	25040514	+	Bvchr1.sca004	6864143	1699449	1731797	32315	32358	60
0_Bvchr1_bp61486498	61486498	25042434	25059551	+	Bvchr1.sca004	6864143	1734060	1751551	17109	17474	60
0_Bvchr1_bp61486498	61486498	25060200	25125299	+	Bvchr1.sca004	6864143	1752094	1817196	65073	65107	60
0_Bvchr1_bp61486498	61486498	25129612	25212168	+	Bvchr1.sca004	6864143	1818701	1902111	81813	83012	60
0_Bvchr1_bp61486498	61486498	25212713	25226894	+	Bvchr1.sca004	6864143	1902684	1916833	14064	14182	60
0_Bvchr1_bp61486498	61486498	25229790	25235992	+	Bvchr1.sca004	6864143	1918996	1925198	6202	6202	60
0_Bvchr1_bp61486498	61486498	25247167	25254483	+	Bvchr1.sca004	6864143	1944614	1951934	7306	7323	60
0_Bvchr1_bp61486498	61486498	25311478	25442249	+	Bvchr1.sca004	6864143	1954595	2085369	130724	130784	60
0_Bvchr1_bp61486498	61486498	25442516	25520268	+	Bvchr1.sca004	6864143	2085816	2163182	77194	77774	60
0_Bvchr1_bp61486498	61486498	25521610	25522530	+	Bvchr1.sca004	6864143	2164728	2165648	920	920	60
0_Bvchr1_bp61486498	61486498	25523953	25532462	+	Bvchr1.sca004	6864143	2167008	2175642	8508	8634	60
0_Bvchr1_bp61486498	61486498	25534218	25538143	+	Bvchr1.sca004	6864143	2177427	2181352	3925	3925	60
0_Bvchr1_bp61486498	61486498	25538458	25573414	+	Bvchr1.sca004	6864143	2182282	2217237	34951	34957	60
0_Bvchr1_bp61486498	61486498	25575334	25579081	+	Bvchr1.sca004	6864143	2218984	2222731	3739	3747	60
0_Bvchr1_bp61486498	61486498	25583382	25624083	-	Bvchr1_un.sca010	44424	3651	44424	40303	41168	60
0_Bvchr1_bp61486498	61486498	25626626	25627675	-	Bvchr1_un.sca010	44424	0	1049	1049	1049	60
0_Bvchr1_bp61486498	61486498	25634738	25651484	+	Bvchr1.sca004	6864143	2273558	2290305	16746	16747	60
0_Bvchr1_bp61486498	61486498	25652798	25653728	+	Bvchr1.sca004	6864143	2293052	2293982	930	930	60
0_Bvchr1_bp61486498	61486498	25655309	25708805	+	Bvchr1.sca004	6864143	2295568	2348936	53340	53495	60
0_Bvchr1_bp61486498	61486498	25710054	25718719	+	Bvchr1.sca004	6864143	2350070	2361171	8645	9817	60
0_Bvchr1_bp61486498	61486498	25718900	25879759	+	Bvchr1.sca004	6864143	2361505	2522827	160581	161058	60
0_Bvchr1_bp61486498	61486498	25879800	25882503	+	Bvchr1.sca004	6864143	2523089	2525792	2703	2703	60
0_Bvchr1_bp61486498	61486498	25884705	25885606	+	Bvchr1.sca004	6864143	2527511	2528412	901	901	60
0_Bvchr1_bp61486498	61486498	25910701	25957051	+	Bvchr1.sca004	6864143	2538830	2570606	31680	46432	60
0_Bvchr1_bp61486498	61486498	25961552	25989385	+	Bvchr1.sca004	6864143	2574581	2602414	27832	27833	60
0_Bvchr1_bp61486498	61486498	25990012	26102586	+	Bvchr1.sca004	6864143	2603164	2716291	112241	112907	60
0_Bvchr1_bp61486498	61486498	26104044	26205662	+	Bvchr1.sca004	6864143	2717683	2819408	101353	101955	60
0_Bvchr1_bp61486498	61486498	26205615	26209205	+	Bvchr1.sca004	6864143	2819591	2823031	3439	3589	60
0_Bvchr1_bp61486498	61486498	26209599	26242434	+	Bvchr1.sca004	6864143	2823245	2856120	32438	32953	60
0_Bvchr1_bp61486498	61486498	26243248	26355232	+	Bvchr1.sca004	6864143	2856946	2969366	111781	112267	60
0_Bvchr1_bp61486498	61486498	26355795	26364244	+	Bvchr1.sca004	6864143	2969931	2978379	8415	8451	60
0_Bvchr1_bp61486498	61486498	26364738	26406700	+	Bvchr1.sca004	6864143	2978734	3020725	41849	42091	60
0_Bvchr1_bp61486498	61486498	26407214	26439921	+	Bvchr1.sca004	6864143	3022891	3055595	32704	32707	60
0_Bvchr1_bp61486498	61486498	26442776	26444088	+	Bvchr1.sca004	6864143	3058505	3059819	1312	1314	60
0_Bvchr1_bp61486498	61486498	26447303	26594821	+	Bvchr1.sca004	6864143	3062098	3210844	146815	149426	60
0_Bvchr1_bp61486498	61486498	26595033	26623737	+	Bvchr1.sca004	6864143	3211031	3239734	28701	28705	60
0_Bvchr1_bp61486498	61486498	26635309	26650498	-	0658.scaffold01243	16013	826	16013	15185	15189	60
0_Bvchr1_bp61486498	61486498	26650885	26652665	-	Bvchr4.sca006	2773702	1779513	1781649	1732	2157	60
0_Bvchr1_bp61486498	61486498	26652726	26657625	-	Bvchr4.sca006	2773702	1774596	1779431	4690	4925	60
0_Bvchr1_bp61486498	61486498	26657733	26659411	-	Bvchr4.sca006	2773702	1772647	1774305	1615	1686	60
0_Bvchr1_bp61486498	61486498	26662589	26664759	-	Bvchr4.sca006	2773702	1767419	1769543	2070	2170	60
0_Bvchr1_bp61486498	61486498	26665107	26665893	-	Bvchr4.sca006	2773702	1766175	1766974	773	799	60
0_Bvchr1_bp61486498	61486498	26665450	26666565	+	Bvchr1.sca004	6864143	3273199	3274313	1114	1115	60
0_Bvchr1_bp61486498	61486498	26666802	26686249	+	Bvchr1.sca004	6864143	3274848	3294031	19180	19446	60
0_Bvchr1_bp61486498	61486498	26686586	26704567	+	Bvchr1.sca004	6864143	3294399	3312217	17756	18040	60
0_Bvchr1_bp61486498	61486498	26709103	26712630	+	Bvchr1.sca004	6864143	3315772	3319299	3523	3527	60
0_Bvchr1_bp61486498	61486498	26713878	26736346	+	Bvchr1.sca004	6864143	3320599	3343176	22454	22558	60
0_Bvchr1_bp61486498	61486498	26745337	26778842	+	Bvchr1.sca004	6864143	3345955	3382647	33230	33910	60
0_Bvchr1_bp61486498	61486498	26779410	26852238	+	Bvchr1.sca004	6864143	3383208	3455903	72574	72908	60
0_Bvchr1_bp61486498	61486498	26853173	26881392	+	Bvchr1.sca004	6864143	3457132	3486334	28155	28514	60
0_Bvchr1_bp61486498	61486498	26882665	26883564	+	Bvchr1.sca004	6864143	3487547	3488446	894	899	60
0_Bvchr1_bp61486498	61486498	26888773	26890282	+	Bvchr1.sca004	6864143	3493433	3494942	1509	1509	60
0_Bvchr1_bp61486498	61486498	26894418	26902262	+	Bvchr1.sca004	6864143	3498152	3506112	7844	7940	60
0_Bvchr1_bp61486498	61486498	26904644	26924494	+	Bvchr1.sca004	6864143	3508691	3528542	19845	19851	60
0_Bvchr1_bp61486498	61486498	26924547	26926001	+	Bvchr1.sca004	6864143	3529038	3530492	1454	1454	60
0_Bvchr1_bp61486498	61486498	26928756	26937698	+	Bvchr1.sca004	6864143	3532955	3541897	8937	8942	60
0_Bvchr1_bp61486498	61486498	26938059	26976807	+	Bvchr1.sca004	6864143	3542683	3581432	38747	38750	60
0_Bvchr1_bp61486498	61486498	26977617	27006153	+	Bvchr1.sca004	6864143	3582052	3610728	28533	28555	60
0_Bvchr1_bp61486498	61486498	27006447	27072613	+	Bvchr1.sca004	6864143	3610767	3676887	65913	66125	60
0_Bvchr1_bp61486498	61486498	27073742	27105559	+	Bvchr1.sca004	6864143	3677510	3709403	31798	31873	60
0_Bvchr1_bp61486498	61486498	27105475	27116947	+	Bvchr1.sca004	6864143	3709573	3720485	10801	11372	60
0_Bvchr1_bp61486498	61486498	27118555	27156708	+	Bvchr1.sca004	6864143	3721807	3759798	37981	38155	60
0_Bvchr1_bp61486498	61486498	27157565	27161114	+	Bvchr1.sca004	6864143	3760393	3763942	3549	3549	60
0_Bvchr1_bp61486498	61486498	27161284	27269349	+	Bvchr1.sca004	6864143	3766304	3869470	101490	106463	60
0_Bvchr1_bp61486498	61486498	27270623	27311378	+	Bvchr1.sca004	6864143	3870740	3911493	40745	40760	60
0_Bvchr1_bp61486498	61486498	27311694	27334518	+	Bvchr1.sca004	6864143	3911671	3935264	22804	23588	60
0_Bvchr1_bp61486498	61486498	27336765	27338676	+	Bvchr1.sca004	6864143	3939153	3941064	1911	1911	60
0_Bvchr1_bp61486498	61486498	27339902	27341440	+	Bvchr1.sca004	6864143	3942979	3944517	1538	1538	60
0_Bvchr1_bp61486498	61486498	27357349	27363387	+	Bvchr1.sca004	6864143	3959939	3965976	6034	6038	60
0_Bvchr1_bp61486498	61486498	27365542	27367383	+	Bvchr1.sca004	6864143	3968296	3970137	1841	1841	60
0_Bvchr1_bp61486498	61486498	27367662	27397648	+	Bvchr1.sca004	6864143	3971756	4001688	29921	29987	60
0_Bvchr1_bp61486498	61486498	27398055	27402753	+	Bvchr1.sca004	6864143	4001941	4006640	4698	4699	60
0_Bvchr1_bp61486498	61486498	27403485	27406229	+	Bvchr1.sca004	6864143	4007407	4010151	2744	2744	60
0_Bvchr1_bp61486498	61486498	27407944	27423238	+	Bvchr1.sca004	6864143	4011956	4027208	15229	15272	60
0_Bvchr1_bp61486498	61486498	27424368	27433346	+	Bvchr1.sca004	6864143	4028051	4037030	8976	8979	60
0_Bvchr1_bp61486498	61486498	27434653	27517666	+	Bvchr1.sca004	6864143	4038582	4120582	81102	83584	60
0_Bvchr1_bp61486498	61486498	27519232	27521949	+	Bvchr1.sca004	6864143	4122389	4125106	2717	2717	60
0_Bvchr1_bp61486498	61486498	27522992	27526368	+	Bvchr1.sca004	6864143	4126483	4129862	3376	3379	60
0_Bvchr1_bp61486498	61486498	27527188	27547712	+	Bvchr1.sca004	6864143	4130579	4151095	20513	20525	60
0_Bvchr1_bp61486498	61486498	27548792	27645465	+	Bvchr1.sca004	6864143	4152083	4249127	96580	97115	60
0_Bvchr1_bp61486498	61486498	27646798	27667935	+	Bvchr1.sca004	6864143	4250605	4273179	20892	20900	60
0_Bvchr1_bp61486498	61486498	27711751	27717402	+	Bvchr1.sca004	6864143	4292566	4298217	5651	5651	60
0_Bvchr1_bp61486498	61486498	27717768	27743009	+	Bvchr1.sca004	6864143	4298607	4323847	25234	25244	60
0_Bvchr1_bp61486498	61486498	27746357	27777087	+	Bvchr1.sca004	6864143	4327072	4358024	30723	30958	60
0_Bvchr1_bp61486498	61486498	27779191	27780109	+	Bvchr1.sca004	6864143	4359785	4360703	918	918	60
0_Bvchr1_bp61486498	61486498	27780299	27783528	+	Bvchr1.sca004	6864143	4363195	4366424	3229	3229	60
0_Bvchr1_bp61486498	61486498	27787429	27819069	+	Bvchr1.sca004	6864143	4369543	4400702	31140	31642	60
0_Bvchr1_bp61486498	61486498	27819500	27829058	+	Bvchr1.sca004	6864143	4401986	4411543	9511	9558	60
0_Bvchr1_bp61486498	61486498	27831581	27832883	+	Bvchr1.sca004	6864143	4414644	4415945	1301	1302	60
0_Bvchr1_bp61486498	61486498	27833187	27834507	+	Bvchr1.sca004	6864143	4417151	4418470	1319	1320	60
0_Bvchr1_bp61486498	61486498	27835709	27862976	+	Bvchr1.sca004	6864143	4419700	4447453	26956	27400	60
0_Bvchr1_bp61486498	61486498	27864743	27888695	+	Bvchr1.sca004	6864143	4449296	4473475	23868	24258	60
0_Bvchr1_bp61486498	61486498	27889094	27898488	+	Bvchr1.sca004	6864143	4473736	4483132	9371	9412	60
0_Bvchr1_bp61486498	61486498	27898706	27931142	+	Bvchr1.sca004	6864143	4483589	4515954	32364	32435	60
0_Bvchr1_bp61486498	61486498	27931642	27950979	+	Bvchr1.sca004	6864143	4515993	4535330	19336	19337	60
0_Bvchr1_bp61486498	61486498	27951710	27959770	+	Bvchr1.sca004	6864143	4535835	4544283	8060	8077	60
0_Bvchr1_bp61486498	61486498	27960878	27991262	+	Bvchr1.sca004	6864143	4544857	4575238	30381	30384	60
0_Bvchr1_bp61486498	61486498	27991792	28016481	+	Bvchr1.sca004	6864143	4575977	4600669	24688	24693	60
0_Bvchr1_bp61486498	61486498	28018895	28079300	+	Bvchr1.sca004	6864143	4602553	4666050	59989	61162	60
0_Bvchr1_bp61486498	61486498	28093160	28106517	+	Bvchr1.sca004	6864143	4681947	4695590	13248	13743	60
0_Bvchr1_bp61486498	61486498	28106972	28108515	+	Bvchr1.sca004	6864143	4698821	4700364	1543	1543	60
0_Bvchr1_bp61486498	61486498	28108828	28194342	+	Bvchr1.sca004	6864143	4700690	4787026	85226	86489	60
0_Bvchr1_bp61486498	61486498	28194778	28204962	+	Bvchr1.sca004	6864143	4787846	4797818	9961	10190	60
0_Bvchr1_bp61486498	61486498	28205290	28220179	+	Bvchr1.sca004	6864143	4798024	4812913	14886	14889	60
0_Bvchr1_bp61486498	61486498	28224863	28248327	+	Bvchr1.sca004	6864143	4818377	4841839	23462	23464	60
0_Bvchr1_bp61486498	61486498	28251746	28332767	+	Bvchr1.sca004	6864143	4844673	4925902	80367	81213	60
0_Bvchr1_bp61486498	61486498	28333496	28376122	+	Bvchr1.sca004	6864143	4926216	4968826	42433	42790	60
0_Bvchr1_bp61486498	61486498	28382885	28385609	+	Bvchr1.sca004	6864143	4977210	4979934	2723	2724	60
0_Bvchr1_bp61486498	61486498	28385538	28465193	+	Bvchr1.sca004	6864143	4981321	5050048	66613	80498	60
0_Bvchr1_bp61486498	61486498	28476550	28546912	+	Bvchr1.sca004	6864143	5061953	5130948	68969	70371	60
0_Bvchr1_bp61486498	61486498	28547610	28550322	+	Bvchr1.sca004	6864143	5131744	5134456	2711	2712	60
0_Bvchr1_bp61486498	61486498	28550548	28562292	+	Bvchr1.sca004	6864143	5134779	5146523	11744	11744	60
0_Bvchr1_bp61486498	61486498	28564276	28567059	+	Bvchr1.sca004	6864143	5148587	5151370	2783	2783	60
0_Bvchr1_bp61486498	61486498	28573040	28601511	+	Bvchr1.sca004	6864143	5158911	5187839	28461	28895	60
0_Bvchr1_bp61486498	61486498	28602272	28628572	+	Bvchr1.sca004	6864143	5188615	5215273	26140	26362	60
0_Bvchr1_bp61486498	61486498	28628595	28632027	+	Bvchr1.sca004	6864143	5215320	5218752	3397	3432	60
0_Bvchr1_bp61486498	61486498	28633332	28638269	+	Bvchr1.sca004	6864143	5219374	5223795	4409	4937	60
0_Bvchr1_bp61486498	61486498	28638548	28672011	+	Bvchr1.sca004	6864143	5228519	5261244	32533	33283	60
0_Bvchr1_bp61486498	61486498	28674768	28680315	+	Bvchr1.sca004	6864143	5263921	5268910	4986	5545	60
0_Bvchr1_bp61486498	61486498	28680816	28687965	+	Bvchr1.sca004	6864143	5269397	5276552	7130	7157	60
0_Bvchr1_bp61486498	61486498	28688204	28701582	+	Bvchr1.sca004	6864143	5276908	5290288	13378	13380	60
0_Bvchr1_bp61486498	61486498	28702011	28702648	+	Bvchr1.sca004	6864143	5290768	5291405	636	637	60
0_Bvchr1_bp61486498	61486498	28703180	28712231	+	Bvchr1.sca004	6864143	5291730	5300781	9051	9051	60
0_Bvchr1_bp61486498	61486498	28712620	28736294	+	Bvchr1.sca004	6864143	5301041	5324771	23624	23732	60
0_Bvchr1_bp61486498	61486498	28736786	28749476	+	Bvchr1.sca004	6864143	5326008	5338699	12690	12691	60
0_Bvchr1_bp61486498	61486498	28750540	28754529	+	Bvchr1.sca004	6864143	5339669	5343671	3989	4001	60
0_Bvchr1_bp61486498	61486498	28757311	28788830	+	Bvchr1.sca004	6864143	5345243	5377513	31488	32281	60
0_Bvchr1_bp61486498	61486498	28791346	28802742	+	Bvchr1.sca004	6864143	5379271	5390667	11395	11397	60
0_Bvchr1_bp61486498	61486498	28805456	28878290	+	Bvchr1.sca004	6864143	5393512	5462820	67042	73246	60
0_Bvchr1_bp61486498	61486498	28878437	28878951	+	Bvchr1.sca004	6864143	5463089	5463604	514	515	60
0_Bvchr1_bp61486498	61486498	28879527	28894758	+	Bvchr1.sca004	6864143	5464258	5479489	15230	15232	60
0_Bvchr1_bp61486498	61486498	28895007	28934786	+	Bvchr1.sca004	6864143	5479715	5519487	39772	39779	60
0_Bvchr1_bp61486498	61486498	28935700	29008375	+	Bvchr1.sca004	6864143	5520137	5592911	72600	72795	60
0_Bvchr1_bp61486498	61486498	29009188	29022155	+	Bvchr1.sca004	6864143	5593526	5606511	12836	12987	60
0_Bvchr1_bp61486498	61486498	29037931	29085567	+	Bvchr1.sca004	6864143	5623305	5670368	47036	47646	60
0_Bvchr1_bp61486498	61486498	29087176	29090267	+	Bvchr1.sca004	6864143	5671808	5674899	3090	3091	60
0_Bvchr1_bp61486498	61486498	29101281	29119630	+	Bvchr1.sca004	6864143	5685933	5704283	18345	18351	60
0_Bvchr1_bp61486498	61486498	29120184	29125225	+	Bvchr1.sca004	6864143	5704605	5709646	5040	5042	60
0_Bvchr1_bp61486498	61486498	29126273	29127656	+	Bvchr1.sca004	6864143	5710361	5711745	1383	1384	60
0_Bvchr1_bp61486498	61486498	29129765	29147309	+	Bvchr1.sca004	6864143	5713716	5731260	17543	17544	60
0_Bvchr1_bp61486498	61486498	29151337	29153005	+	Bvchr1.sca004	6864143	5734326	5735994	1668	1668	60
0_Bvchr1_bp61486498	61486498	29153209	29154706	+	Bvchr1.sca004	6864143	5740043	5741540	1497	1497	60
0_Bvchr1_bp61486498	61486498	29155755	29206182	+	Bvchr1.sca004	6864143	5743135	5793589	50302	50461	60
0_Bvchr1_bp61486498	61486498	29225628	29282420	+	Bvchr1.sca004	6864143	5809050	5866092	56761	57010	60
0_Bvchr1_bp61486498	61486498	29283843	29288780	+	Bvchr1.sca004	6864143	5867187	5872154	4906	4980	60
0_Bvchr1_bp61486498	61486498	29301415	29311767	-	0792.scaffold01386	10689	0	10689	10347	10674	60
0_Bvchr1_bp61486498	61486498	29320757	29347714	+	Bvchr1.sca004	6864143	5896130	5922885	26648	26933	60
0_Bvchr1_bp61486498	61486498	29349231	29380351	+	Bvchr1.sca004	6864143	5923389	5955806	31118	32399	60
0_Bvchr1_bp61486498	61486498	29380279	29381088	-	Bvchr4.sca006	2773702	1781423	1782295	792	873	60
0_Bvchr1_bp61486498	61486498	29381541	29387816	-	Bvchr4.sca006	2773702	1774650	1780828	6149	6276	60
0_Bvchr1_bp61486498	61486498	29387928	29389740	-	Bvchr4.sca006	2773702	1772546	1774307	1751	1812	60
0_Bvchr1_bp61486498	61486498	29389808	29390154	-	Bvchr4.sca006	2773702	1772185	1772531	341	346	60
0_Bvchr1_bp61486498	61486498	29390889	29395984	-	Bvchr4.sca006	2773702	1766121	1771462	4910	5490	60
0_Bvchr1_bp61486498	61486498	29397771	29400739	+	Bvchr1.sca004	6864143	5971693	5974531	2824	2976	60
0_Bvchr1_bp61486498	61486498	29402208	29420090	+	Bvchr1.sca004	6864143	5975998	5993530	17532	17882	60
0_Bvchr1_bp61486498	61486498	29428761	29430866	+	Bvchr1.sca004	6864143	6003445	6005550	2105	2105	60
0_Bvchr1_bp61486498	61486498	29431511	29433111	+	Bvchr1.sca004	6864143	6006294	6007894	1599	1601	60
0_Bvchr1_bp61486498	61486498	29433609	29462583	+	Bvchr1.sca004	6864143	6008509	6038135	28924	29015	60
0_Bvchr1_bp61486498	61486498	29463966	29559768	+	Bvchr1.sca004	6864143	6039553	6135614	95652	96177	60
0_Bvchr1_bp61486498	61486498	29579576	29585072	+	Bvchr1.sca004	6864143	6140929	6146425	5496	5496	60
0_Bvchr1_bp61486498	61486498	29585296	29627524	+	Bvchr1.sca004	6864143	6146814	6188965	42080	42295	60
0_Bvchr1_bp61486498	61486498	29650758	29661747	+	Bvchr1.sca004	6864143	6192132	6203121	10973	10989	60
0_Bvchr1_bp61486498	61486498	29663717	29723161	+	Bvchr1.sca004	6864143	6204277	6263826	59186	59788	60
0_Bvchr1_bp61486498	61486498	29723390	29734524	+	Bvchr1.sca004	6864143	6263993	6275029	11034	11134	60
0_Bvchr1_bp61486498	61486498	29735613	29741835	+	Bvchr1.sca004	6864143	6275708	6281930	6222	6222	60
0_Bvchr1_bp61486498	61486498	29749588	29750711	+	Bvchr1.sca004	6864143	6287878	6289001	1123	1123	60
0_Bvchr1_bp61486498	61486498	29752159	29818473	+	Bvchr1.sca004	6864143	6290550	6357121	66255	66576	60
0_Bvchr1_bp61486498	61486498	29818746	29867849	+	Bvchr1.sca004	6864143	6357404	6406502	49095	49103	60
0_Bvchr1_bp61486498	61486498	29868943	29939337	+	Bvchr1.sca004	6864143	6407168	6477567	70390	70399	60
0_Bvchr1_bp61486498	61486498	29996462	30015111	+	Bvchr1.sca004	6864143	6517046	6535694	18648	18649	60
0_Bvchr1_bp61486498	61486498	30016421	30044209	+	Bvchr1.sca004	6864143	6536687	6564480	27694	27812	60
0_Bvchr1_bp61486498	61486498	30045523	30063618	+	Bvchr1.sca004	6864143	6565784	6584912	18093	19129	60
0_Bvchr1_bp61486498	61486498	30069751	30103550	+	Bvchr1.sca004	6864143	6589856	6626790	33008	35474	60
0_Bvchr1_bp61486498	61486498	30107874	30144071	+	Bvchr1.sca004	6864143	6629888	6666911	36142	36912	60
0_Bvchr1_bp61486498	61486498	30144453	30145806	+	Bvchr1.sca004	6864143	6668281	6669634	1353	1353	60
0_Bvchr1_bp61486498	61486498	30146817	30150013	+	Bvchr1.sca004	6864143	6670230	6673426	3196	3196	60
0_Bvchr1_bp61486498	61486498	30150820	30209277	+	Bvchr1.sca004	6864143	6674417	6730565	56147	58458	60
0_Bvchr1_bp61486498	61486498	30210022	30260393	+	Bvchr1.sca004	6864143	6731372	6781850	50347	50484	60
0_Bvchr1_bp61486498	61486498	30261019	30272334	+	Bvchr1.sca004	6864143	6782580	6793796	11200	11328	60
0_Bvchr1_bp61486498	61486498	30273305	30295021	+	Bvchr1.sca004	6864143	6794926	6816658	21696	21733	60
0_Bvchr1_bp61486498	61486498	30295143	30297630	+	Bvchr1.sca004	6864143	6816775	6819265	2455	2491	60
0_Bvchr1_bp61486498	61486498	30298096	30340666	+	Bvchr1.sca004	6864143	6820942	6864143	42501	43258	60
0_Bvchr1_bp61486498	61486498	30340661	30345932	-	Bvchr7_un.sca007	813393	9931	15197	5203	5271	37
0_Bvchr1_bp61486498	61486498	30342194	30347565	-	Bvchr4.sca013	1339773	408180	413524	5123	5389	60
0_Bvchr1_bp61486498	61486498	30353227	30354374	-	Bvchr7_un.sca007	813393	33	1186	1124	1159	28
0_Bvchr1_bp61486498	61486498	30364645	30367098	-	1759.scaffold02365	2453	0	2453	2453	2453	60
0_Bvchr1_bp61486498	61486498	30368769	30378193	-	Bvchr7.sca004	2462200	720148	724568	4266	9449	1
0_Bvchr1_bp61486498	61486498	30374530	30404933	+	Bvchr1.sca005	1757557	0	30345	30343	30402	60
0_Bvchr1_bp61486498	61486498	30405264	30415541	+	Bvchr1.sca005	1757557	30604	40882	10277	10278	60
0_Bvchr1_bp61486498	61486498	30416512	30420718	+	Bvchr1.sca005	1757557	41356	45566	4195	4211	60
0_Bvchr1_bp61486498	61486498	30421448	30432138	+	Bvchr1.sca005	1757557	46977	57667	10690	10690	60
0_Bvchr1_bp61486498	61486498	30432555	30441861	+	Bvchr1.sca005	1757557	57874	67177	9270	9306	60
0_Bvchr1_bp61486498	61486498	30440406	30452965	-	Bvchr1.sca004	6864143	5588271	5600814	12384	12563	60
0_Bvchr1_bp61486498	61486498	30451531	30485340	+	Bvchr1.sca005	1757557	70312	104119	33796	33809	60
0_Bvchr1_bp61486498	61486498	30485467	30495126	+	Bvchr1.sca005	1757557	104336	113991	9654	9659	60
0_Bvchr1_bp61486498	61486498	30496814	30498175	+	Bvchr1.sca005	1757557	115824	117067	1237	1361	60
0_Bvchr1_bp61486498	61486498	30501680	30502860	+	Bvchr1.sca005	1757557	119925	121105	1180	1180	60
0_Bvchr1_bp61486498	61486498	30503892	30523268	+	Bvchr1.sca005	1757557	122323	141696	19288	19376	60
0_Bvchr1_bp61486498	61486498	30524664	30560659	+	Bvchr1.sca005	1757557	143711	179908	35942	36186	60
0_Bvchr1_bp61486498	61486498	30561541	30573396	+	Bvchr1.sca005	1757557	180918	192773	11855	11855	60
0_Bvchr1_bp61486498	61486498	30574035	30685235	+	Bvchr1.sca005	1757557	193274	304945	111006	111858	60
0_Bvchr1_bp61486498	61486498	30713813	30725154	+	Bvchr1.sca005	1757557	328707	340048	11341	11341	60
0_Bvchr1_bp61486498	61486498	30725919	30733696	+	Bvchr1.sca005	1757557	340789	348566	7776	7777	60
0_Bvchr1_bp61486498	61486498	30734470	30747672	+	Bvchr1.sca005	1757557	349215	362482	13201	13266	60
0_Bvchr1_bp61486498	61486498	30749536	30758354	+	Bvchr1.sca005	1757557	364089	372907	8810	8818	60
0_Bvchr1_bp61486498	61486498	30761614	30804966	+	Bvchr1.sca005	1757557	376024	420540	43321	43754	60
0_Bvchr1_bp61486498	61486498	30805282	30821732	+	Bvchr1.sca005	1757557	421086	437312	16224	16449	60
0_Bvchr1_bp61486498	61486498	30822316	30872753	+	Bvchr1.sca005	1757557	437892	489007	50427	50501	60
0_Bvchr1_bp61486498	61486498	30875729	30877157	+	Bvchr1.sca005	1757557	491578	493006	1427	1428	60
0_Bvchr1_bp61486498	61486498	30879993	30881915	+	Bvchr1.sca005	1757557	496367	498289	1920	1922	60
0_Bvchr1_bp61486498	61486498	30892415	30904975	+	Bvchr1.sca005	1757557	506767	519327	12560	12560	60
0_Bvchr1_bp61486498	61486498	30905024	30966994	+	Bvchr1.sca005	1757557	519308	581783	61851	62282	60
0_Bvchr1_bp61486498	61486498	30972664	31020375	+	Bvchr1.sca005	1757557	593813	635931	42104	47714	60
0_Bvchr1_bp61486498	61486498	31022868	31050469	+	Bvchr1.sca005	1757557	638584	666446	27593	27845	60
0_Bvchr1_bp61486498	61486498	31050816	31112580	+	Bvchr1.sca005	1757557	666742	728352	61607	61767	60
0_Bvchr1_bp61486498	61486498	31115108	31172872	+	Bvchr1.sca005	1757557	730327	787222	56888	57762	60
0_Bvchr1_bp61486498	61486498	31192600	31211181	+	Bvchr1.sca005	1757557	816176	835403	18506	18887	60
0_Bvchr1_bp61486498	61486498	31224158	31263714	+	Bvchr1.sca005	1757557	849980	889459	39025	39495	60
0_Bvchr1_bp61486498	61486498	31266343	31301730	+	Bvchr1.sca005	1757557	893261	929036	35109	35446	60
0_Bvchr1_bp61486498	61486498	31302187	31313780	+	Bvchr1.sca005	1757557	929529	941122	11593	11593	60
0_Bvchr1_bp61486498	61486498	31342765	31366812	+	Bvchr1.sca005	1757557	964726	988857	24042	24128	60
0_Bvchr1_bp61486498	61486498	31367325	31393904	+	Bvchr1.sca005	1757557	989222	1015800	26578	26579	60
0_Bvchr1_bp61486498	61486498	31395532	31396197	+	Bvchr1.sca005	1757557	1017053	1017713	659	665	60
0_Bvchr1_bp61486498	61486498	31397146	31413100	+	Bvchr1.sca005	1757557	1018835	1034820	15911	15915	60
0_Bvchr1_bp61486498	61486498	31414056	31435690	+	Bvchr1.sca005	1757557	1035785	1057421	21632	21637	60
0_Bvchr1_bp61486498	61486498	31449143	31516974	+	Bvchr1.sca005	1757557	1069793	1137546	67646	67748	60
0_Bvchr1_bp61486498	61486498	31517096	31543349	+	Bvchr1.sca005	1757557	1137714	1163974	26251	26261	60
0_Bvchr1_bp61486498	61486498	31570824	31596774	+	Bvchr1.sca005	1757557	1184212	1210154	25940	25950	60
0_Bvchr1_bp61486498	61486498	31599908	31603043	+	Bvchr1.sca005	1757557	1211864	1214989	3112	3136	60
0_Bvchr1_bp61486498	61486498	31612286	31702995	+	Bvchr1.sca005	1757557	1216528	1307453	90685	90928	60
0_Bvchr1_bp61486498	61486498	31703214	31714368	+	Bvchr1.sca005	1757557	1307707	1318847	11008	11155	60
0_Bvchr1_bp61486498	61486498	31717679	31735564	+	Bvchr1.sca005	1757557	1321767	1339652	17885	17885	60
0_Bvchr1_bp61486498	61486498	31759171	31769615	+	Bvchr1.sca005	1757557	1365656	1376099	10443	10444	60
0_Bvchr1_bp61486498	61486498	31770649	31789479	+	Bvchr1.sca005	1757557	1376927	1395961	18829	19033	60
0_Bvchr1_bp61486498	61486498	31789525	31808591	+	Bvchr1.sca005	1757557	1396008	1415079	19056	19073	60
0_Bvchr1_bp61486498	61486498	31809022	31811496	+	Bvchr1.sca005	1757557	1415439	1417913	2474	2474	60
0_Bvchr1_bp61486498	61486498	31822818	31849021	+	Bvchr1.sca005	1757557	1432829	1459951	26088	26335	60
0_Bvchr1_bp61486498	61486498	31854116	31856261	+	Bvchr1.sca005	1757557	1461412	1463558	2145	2146	60
0_Bvchr1_bp61486498	61486498	31858336	31900695	+	Bvchr1.sca005	1757557	1465553	1507885	42208	42472	60
0_Bvchr1_bp61486498	61486498	31913406	31919997	+	Bvchr1.sca005	1757557	1519726	1526317	6591	6591	60
0_Bvchr1_bp61486498	61486498	31926120	31929811	+	Bvchr1.sca005	1757557	1531844	1535529	3678	3692	60
0_Bvchr1_bp61486498	61486498	31931268	31954357	+	Bvchr1.sca005	1757557	1536906	1559995	23089	23089	60
0_Bvchr1_bp61486498	61486498	31955028	32020677	+	Bvchr1.sca005	1757557	1560525	1626174	65645	65650	60
0_Bvchr1_bp61486498	61486498	32020758	32036966	+	Bvchr1.sca005	1757557	1626268	1642762	16206	16291	60
0_Bvchr1_bp61486498	61486498	32037414	32053195	+	Bvchr1.sca005	1757557	1643036	1658954	15776	15898	60
0_Bvchr1_bp61486498	61486498	32057654	32069538	+	Bvchr1.sca005	1757557	1662146	1675720	11882	13573	60
0_Bvchr1_bp61486498	61486498	32070514	32085465	+	Bvchr1.sca005	1757557	1676685	1691637	14950	14952	60
0_Bvchr1_bp61486498	61486498	32085953	32097500	+	Bvchr1.sca005	1757557	1692541	1704088	11437	11549	60
0_Bvchr1_bp61486498	61486498	32097818	32150420	+	Bvchr1.sca005	1757557	1705097	1757557	52274	52637	60
0_Bvchr1_bp61486498	61486498	32150649	32151144	-	contig170628	503	0	494	494	495	60
0_Bvchr1_bp61486498	61486498	32152387	32152874	-	contig170628	503	8	494	486	487	60
0_Bvchr1_bp61486498	61486498	32162580	32165025	+	1762.scaffold02368	2445	0	2445	2445	2445	28
0_Bvchr1_bp61486498	61486498	32165193	32166815	-	contig91573	1622	0	1622	1622	1622	60
0_Bvchr1_bp61486498	61486498	32173088	32219645	+	0282.scaffold00740	158918	25	48783	46527	46952	60
0_Bvchr1_bp61486498	61486498	32234238	32281886	+	0282.scaffold00740	158918	70709	121560	47509	49986	60
0_Bvchr1_bp61486498	61486498	32282241	32293986	+	0282.scaffold00740	158918	122459	134186	11726	11746	60
0_Bvchr1_bp61486498	61486498	32305048	32319723	+	0282.scaffold00740	158918	144219	158918	14641	14726	60
0_Bvchr1_bp61486498	61486498	32319664	32321042	+	0299.scaffold00767	131020	13858	15233	1362	1378	60
0_Bvchr1_bp61486498	61486498	32321050	32322265	+	Bvchr8.sca018	7390338	2276500	2277718	1195	1218	2
0_Bvchr1_bp61486498	61486498	32322296	32322713	+	Bvchr8.sca018	7390338	2277689	2278206	404	519	1
0_Bvchr1_bp61486498	61486498	32323434	32330661	+	Bvchr8.sca018	7390338	2278946	2286723	7016	7840	2
0_Bvchr1_bp61486498	61486498	32330814	32331384	+	Bvchr8.sca018	7390338	2286876	2287444	556	571	1
0_Bvchr1_bp61486498	61486498	32331387	32356015	+	0299.scaffold00767	131020	15234	43878	24602	28650	60
0_Bvchr1_bp61486498	61486498	32356605	32357760	+	0299.scaffold00767	131020	44443	45598	1155	1155	60
0_Bvchr1_bp61486498	61486498	32367897	32371803	+	0299.scaffold00767	131020	51627	55533	3905	3907	60
0_Bvchr1_bp61486498	61486498	32375409	32407436	+	0299.scaffold00767	131020	58349	90468	31932	31962	60
0_Bvchr1_bp61486498	61486498	32407439	32409337	+	0299.scaffold00767	131020	91832	93730	1898	1898	60
0_Bvchr1_bp61486498	61486498	32409880	32411622	+	0299.scaffold00767	131020	93995	95737	1742	1742	60
0_Bvchr1_bp61486498	61486498	32413546	32423171	+	0299.scaffold00767	131020	97799	107425	9625	9626	60
0_Bvchr1_bp61486498	61486498	32424934	32426295	+	0299.scaffold00767	131020	109517	110879	1361	1362	60
0_Bvchr1_bp61486498	61486498	32427162	32435773	+	0299.scaffold00767	131020	111976	120714	8611	8737	60
0_Bvchr1_bp61486498	61486498	32436355	32445524	+	0299.scaffold00767	131020	121178	130302	9117	9171	60
0_Bvchr1_bp61486498	61486498	32445537	32446771	-	contig94989	1234	0	1234	1234	1234	60
0_Bvchr1_bp61486498	61486498	32446708	32447511	-	Bvchr4_un.sca015	978896	334511	335312	789	803	5
0_Bvchr1_bp61486498	61486498	32447336	32447761	-	0680.scaffold01267	19344	10047	10471	418	425	60
0_Bvchr1_bp61486498	61486498	32447773	32448878	-	contig97365	1105	0	1105	1105	1105	60
0_Bvchr1_bp61486498	61486498	32449406	32449705	-	1048.scaffold01646	13035	1268	1567	295	299	59
0_Bvchr1_bp61486498	61486498	32451153	32453809	-	1048.scaffold01646	13035	10381	13035	2647	2657	60
0_Bvchr1_bp61486498	61486498	32457499	32459998	-	1048.scaffold01646	13035	4325	6704	2344	2499	60
0_Bvchr1_bp61486498	61486498	32462171	32464292	-	1048.scaffold01646	13035	0	2121	2121	2121	60
0_Bvchr1_bp61486498	61486498	32462885	32465950	-	1048.scaffold01646	13035	10319	13017	2662	3065	60
0_Bvchr1_bp61486498	61486498	32469416	32471968	-	1048.scaffold01646	13035	4325	6877	2549	2552	60
0_Bvchr1_bp61486498	61486498	32474483	32477558	-	1048.scaffold01646	13035	10321	13033	2672	3079	60
0_Bvchr1_bp61486498	61486498	32477493	32479086	-	contig91740	1593	0	1593	1593	1593	60
0_Bvchr1_bp61486498	61486498	32479917	32482057	-	1996.scaffold02603	2168	0	2140	2140	2140	60
0_Bvchr1_bp61486498	61486498	32482050	32483914	-	0198.scaffold00558	280815	179517	181455	1822	1949	60
0_Bvchr1_bp61486498	61486498	32485257	32486973	+	Bvchr1_un.sca006	1094224	0	1716	1716	1716	60
0_Bvchr1_bp61486498	61486498	32488182	32488873	+	Bvchr1_un.sca006	1094224	3016	3707	691	691	60
0_Bvchr1_bp61486498	61486498	32491148	32499459	+	Bvchr1_un.sca006	1094224	6166	14480	8311	8314	60
0_Bvchr1_bp61486498	61486498	32505404	32509856	+	Bvchr1_un.sca006	1094224	23374	27826	4446	4452	60
0_Bvchr1_bp61486498	61486498	32510889	32558577	+	Bvchr1_un.sca006	1094224	28776	76254	47472	47689	60
0_Bvchr1_bp61486498	61486498	32558685	32564949	+	Bvchr1_un.sca006	1094224	76305	82570	6264	6265	60
0_Bvchr1_bp61486498	61486498	32568347	32675981	+	Bvchr1_un.sca006	1094224	85750	193263	107475	107653	60
0_Bvchr1_bp61486498	61486498	32689546	32699048	+	Bvchr1_un.sca006	1094224	200268	209762	9433	9443	60
0_Bvchr1_bp61486498	61486498	32702269	32703274	+	Bvchr1_un.sca006	1094224	212752	213755	1000	1005	60
0_Bvchr1_bp61486498	61486498	32704714	32707541	+	Bvchr1_un.sca006	1094224	215178	218007	2827	2829	60
0_Bvchr1_bp61486498	61486498	32708072	32717550	+	Bvchr1_un.sca006	1094224	218641	228116	9474	9479	60
0_Bvchr1_bp61486498	61486498	32717673	32718950	+	Bvchr1_un.sca006	1094224	228391	229667	1276	1277	60
0_Bvchr1_bp61486498	61486498	32719957	32731217	+	Bvchr1_un.sca006	1094224	230494	241678	11181	11259	60
0_Bvchr1_bp61486498	61486498	32731615	32732985	+	Bvchr1_un.sca006	1094224	244348	245718	1370	1370	60
0_Bvchr1_bp61486498	61486498	32734313	32739144	+	Bvchr1_un.sca006	1094224	246545	251374	4829	4831	60
0_Bvchr1_bp61486498	61486498	32741065	32752409	+	Bvchr1_un.sca006	1094224	251885	263218	11332	11345	60
0_Bvchr1_bp61486498	61486498	32753203	32799260	+	Bvchr1_un.sca006	1094224	263964	309883	45851	46103	60
0_Bvchr1_bp61486498	61486498	32799374	32821542	+	Bvchr1_un.sca006	1094224	309933	332096	22162	22168	60
0_Bvchr1_bp61486498	61486498	32832425	32844987	+	Bvchr1_un.sca006	1094224	342142	354705	12561	12564	60
0_Bvchr1_bp61486498	61486498	32845982	32957669	+	Bvchr1_un.sca006	1094224	355340	466491	111099	111691	60
0_Bvchr1_bp61486498	61486498	32960327	32986002	+	Bvchr1_un.sca006	1094224	468490	494166	25670	25679	60
0_Bvchr1_bp61486498	61486498	32986298	32990934	+	Bvchr1_un.sca006	1094224	494790	498751	3961	4636	60
0_Bvchr1_bp61486498	61486498	32991355	33013916	+	Bvchr1_un.sca006	1094224	499167	521728	22556	22562	60
0_Bvchr1_bp61486498	61486498	33014291	33014991	+	Bvchr1_un.sca006	1094224	522544	523243	699	700	60
0_Bvchr1_bp61486498	61486498	33015366	33028695	+	Bvchr1_un.sca006	1094224	523912	537247	13267	13358	60
0_Bvchr1_bp61486498	61486498	33029637	33031453	+	Bvchr1_un.sca006	1094224	538275	540091	1816	1816	60
0_Bvchr1_bp61486498	61486498	33033503	33043490	+	Bvchr1_un.sca006	1094224	542336	552323	9975	9989	60
0_Bvchr1_bp61486498	61486498	33043923	33077768	+	Bvchr1_un.sca006	1094224	552929	586769	33840	33845	60
0_Bvchr1_bp61486498	61486498	33088322	33111142	+	Bvchr1_un.sca006	1094224	595235	618054	22819	22820	60
0_Bvchr1_bp61486498	61486498	33112401	33115521	+	Bvchr1_un.sca006	1094224	619653	622773	3120	3120	60
0_Bvchr1_bp61486498	61486498	33139846	33142005	+	Bvchr1_un.sca006	1094224	652846	655004	2158	2159	60
0_Bvchr1_bp61486498	61486498	33144247	33176554	+	Bvchr1_un.sca006	1094224	656711	688165	31454	32307	60
0_Bvchr1_bp61486498	61486498	33177719	33254484	+	Bvchr1_un.sca006	1094224	688993	765687	76510	76898	60
0_Bvchr1_bp61486498	61486498	33256974	33260143	+	Bvchr1_un.sca006	1094224	769450	772827	3169	3372	60
0_Bvchr1_bp61486498	61486498	33263539	33274169	+	Bvchr1_un.sca006	1094224	776291	786920	10629	10630	60
0_Bvchr1_bp61486498	61486498	33275573	33294668	+	Bvchr1_un.sca006	1094224	788495	807584	19077	19096	60
0_Bvchr1_bp61486498	61486498	33295146	33340554	+	Bvchr1_un.sca006	1094224	807898	853505	45372	45618	60
0_Bvchr1_bp61486498	61486498	33342298	33393754	+	Bvchr1_un.sca006	1094224	855565	904224	48057	51931	60
0_Bvchr1_bp61486498	61486498	33404684	33426947	+	Bvchr1_un.sca006	1094224	913562	930527	16963	22264	60
0_Bvchr1_bp61486498	61486498	33427134	33436826	+	Bvchr1_un.sca006	1094224	930658	940350	9692	9692	60
0_Bvchr1_bp61486498	61486498	33447375	33464951	+	Bvchr1_un.sca006	1094224	948616	966194	17576	17578	60
0_Bvchr1_bp61486498	61486498	33469984	33485507	+	Bvchr1_un.sca006	1094224	968139	983662	15521	15524	60
0_Bvchr1_bp61486498	61486498	33490461	33546988	+	Bvchr1_un.sca006	1094224	987900	1044584	56517	56670	60
0_Bvchr1_bp61486498	61486498	33548380	33554191	+	Bvchr1_un.sca006	1094224	1046937	1052749	5760	5815	60
0_Bvchr1_bp61486498	61486498	33554319	33595584	+	Bvchr1_un.sca006	1094224	1052873	1094224	41161	41185	60
0_Bvchr1_bp61486498	61486498	33595742	33596083	+	0895.scaffold01491	8786	1700	2044	339	344	18
0_Bvchr1_bp61486498	61486498	33598919	33602617	+	0895.scaffold01491	8786	4687	8667	3607	3988	21
0_Bvchr1_bp61486498	61486498	33602180	33603482	-	contig94102	1302	0	1302	1302	1302	60
0_Bvchr1_bp61486498	61486498	33603170	33610983	+	0236.scaffold00624	224868	194362	201065	6622	7821	2
0_Bvchr1_bp61486498	61486498	33610789	33635724	+	0504.scaffold01063	31361	0	25253	24935	25233	60
0_Bvchr1_bp61486498	61486498	33635735	33638291	+	0504.scaffold01063	31361	25445	27866	2407	2556	60
0_Bvchr1_bp61486498	61486498	33638872	33641793	+	0504.scaffold01063	31361	28442	31361	2880	2925	60
0_Bvchr1_bp61486498	61486498	33641653	33647553	+	0425.scaffold00946	55829	15926	21824	5729	5904	23
0_Bvchr1_bp61486498	61486498	33647058	33651026	+	1033.scaffold01631	9955	1050	5018	3967	3968	60
0_Bvchr1_bp61486498	61486498	33652787	33658330	+	0108.scaffold00363	522645	280007	285677	5422	5674	60
0_Bvchr1_bp61486498	61486498	33658330	33659252	-	0187.scaffold00534	344645	161083	162006	904	923	12
0_Bvchr1_bp61486498	61486498	33659344	33660539	-	contig95602	1195	0	1195	1195	1195	60
0_Bvchr1_bp61486498	61486498	33662566	33664890	-	Bvchr7_un.sca020	142590	75246	77595	2270	2353	16
0_Bvchr1_bp61486498	61486498	33665737	33671563	-	Bvchr7_un.sca020	142590	68570	74401	5717	5840	20
0_Bvchr1_bp61486498	61486498	33671339	33683958	-	0444.scaffold00978	65928	53166	65928	12619	12761	60
0_Bvchr1_bp61486498	61486498	33684235	33710635	-	0444.scaffold00978	65928	24541	51474	26393	26516	60
0_Bvchr1_bp61486498	61486498	33724934	33729454	-	0444.scaffold00978	65928	6977	11497	4520	4520	60
0_Bvchr1_bp61486498	61486498	33729929	33731558	-	0444.scaffold00978	65928	3892	5520	1626	1629	60
0_Bvchr1_bp61486498	61486498	33734248	33736895	-	0444.scaffold00978	65928	0	2646	2646	2647	60
0_Bvchr1_bp61486498	61486498	33736756	33737160	+	Bvchr2.sca003	1864056	1231899	1232302	390	404	1
0_Bvchr1_bp61486498	61486498	33737952	33739494	-	Bvchr4.sca008	1166928	445763	447264	1455	1555	9
0_Bvchr1_bp61486498	61486498	33739552	33740712	-	Bvchr4.sca008	1166928	444546	445706	1134	1160	11
0_Bvchr1_bp61486498	61486498	33741697	33742869	-	Bvchr6.sca010	1420698	414695	415862	1134	1173	60
0_Bvchr1_bp61486498	61486498	33742862	33746190	-	Bvchr4.sca008	1166928	438267	441589	3264	3333	13
0_Bvchr1_bp61486498	61486498	33748452	33754237	-	Bvchr2.sca006	1474425	1468640	1474425	5783	5785	60
0_Bvchr1_bp61486498	61486498	33755724	33768300	-	Bvchr2.sca006	1474425	1454553	1467236	12491	12528	60
0_Bvchr1_bp61486498	61486498	33770284	33772049	-	Bvchr2.sca006	1474425	1451189	1452954	1765	1765	60
0_Bvchr1_bp61486498	61486498	33774380	33778138	-	Bvchr2.sca006	1474425	1444940	1448698	3758	3758	60
0_Bvchr1_bp61486498	61486498	33779955	33784253	-	Bvchr2.sca006	1474425	1439036	1443333	4297	4298	60
0_Bvchr1_bp61486498	61486498	33786191	33786873	-	Bvchr5.sca020	1231987	876824	877549	675	725	45
0_Bvchr1_bp61486498	61486498	33788840	33792609	+	Bvchr5.sca001	1179173	100650	102889	2128	3848	45
0_Bvchr1_bp61486498	61486498	33792505	33792977	-	contig168387	503	29	503	463	474	60
0_Bvchr1_bp61486498	61486498	33794276	33796099	+	contig90595	1864	0	1823	1823	1823	60
0_Bvchr1_bp61486498	61486498	33796007	33797844	+	contig90688	1840	3	1840	1837	1837	60
0_Bvchr1_bp61486498	61486498	33797806	33799179	+	Bvchr9.sca014	343925	142418	143788	1355	1374	60
0_Bvchr1_bp61486498	61486498	33799458	33800631	+	Bvchr9.sca014	343925	144045	145214	1121	1175	60
0_Bvchr1_bp61486498	61486498	33801494	33802853	+	Bvchr9.sca014	343925	146078	147435	1327	1359	60
0_Bvchr1_bp61486498	61486498	33808918	33818274	-	Bvchr9.sca011	2195917	1867627	1876968	9182	9356	33
0_Bvchr1_bp61486498	61486498	33818462	33820786	-	Bvchr9.sca011	2195917	1865127	1867450	2295	2324	8
0_Bvchr1_bp61486498	61486498	33820786	33831687	+	0368.scaffold00871	80961	0	11033	10716	11136	60
0_Bvchr1_bp61486498	61486498	33835600	33836027	+	contig158595	543	42	471	417	429	60
0_Bvchr1_bp61486498	61486498	33862309	33869323	-	0239.scaffold00628	224778	217703	224717	7013	7014	60
0_Bvchr1_bp61486498	61486498	33869971	33884389	-	0239.scaffold00628	224778	202946	217324	14370	14418	60
0_Bvchr1_bp61486498	61486498	33888352	33891968	-	0239.scaffold00628	224778	196344	199960	3616	3616	60
0_Bvchr1_bp61486498	61486498	33894746	33922682	-	0239.scaffold00628	224778	165908	193863	27867	27919	60
0_Bvchr1_bp61486498	61486498	33922766	33974536	-	0239.scaffold00628	224778	114064	165877	51724	51768	60
0_Bvchr1_bp61486498	61486498	33975398	33980451	-	0239.scaffold00628	224778	108131	113184	5052	5053	60
0_Bvchr1_bp61486498	61486498	33986005	34004877	-	0239.scaffold00628	224778	84784	103826	18774	18783	60
0_Bvchr1_bp61486498	61486498	34011210	34013378	-	0239.scaffold00628	224778	76704	78872	2168	2168	60
0_Bvchr1_bp61486498	61486498	34015172	34037121	-	0239.scaffold00628	224778	52964	74906	21940	21949	60
0_Bvchr1_bp61486498	61486498	34037815	34052848	-	0239.scaffold00628	224778	36931	52190	15033	15258	60
0_Bvchr1_bp61486498	61486498	34062593	34087559	-	0239.scaffold00628	224778	3861	28828	24966	24967	60
0_Bvchr1_bp61486498	61486498	34090691	34094104	-	Bvchr8.sca016	813261	27687	31095	3286	3425	2
0_Bvchr1_bp61486498	61486498	34091009	34092401	-	0239.scaffold00628	224778	0	1392	1392	1392	60
0_Bvchr1_bp61486498	61486498	34094023	34096576	-	0197.scaffold00555	292494	231584	234128	2431	2583	31
0_Bvchr1_bp61486498	61486498	34096297	34098427	+	Bvchr2.sca011	1124386	590212	592340	2076	2132	60
0_Bvchr1_bp61486498	61486498	34100473	34107946	+	0312.scaffold00790	119508	18	7491	7464	7473	60
0_Bvchr1_bp61486498	61486498	34108259	34137441	+	0312.scaffold00790	119508	8183	37367	29176	29187	60
0_Bvchr1_bp61486498	61486498	34137771	34153750	+	0312.scaffold00790	119508	38029	54003	15971	15980	60
0_Bvchr1_bp61486498	61486498	34157365	34158847	+	0312.scaffold00790	119508	61859	63341	1481	1482	60
0_Bvchr1_bp61486498	61486498	34159757	34160549	+	0312.scaffold00790	119508	64229	65021	792	792	60
0_Bvchr1_bp61486498	61486498	34161542	34169780	+	0312.scaffold00790	119508	65748	73983	8197	8239	60
0_Bvchr1_bp61486498	61486498	34172427	34183779	+	0312.scaffold00790	119508	76989	88325	11235	11356	60
0_Bvchr1_bp61486498	61486498	34184461	34212662	+	0312.scaffold00790	119508	88711	117391	28116	28489	60
0_Bvchr1_bp61486498	61486498	34212430	34218565	-	Bvchr9_un.sca018	371757	229617	235785	5986	6173	60
0_Bvchr1_bp61486498	61486498	34218175	34221121	-	Bvchr3_un.sca001	1466180	319312	322259	2942	2947	60
0_Bvchr1_bp61486498	61486498	34225685	34227511	-	Bvchr9_un.sca018	371757	224919	226764	1763	1851	60
0_Bvchr1_bp61486498	61486498	34227294	34227910	-	contig141553	616	0	616	616	616	60
0_Bvchr1_bp61486498	61486498	34228511	34229762	+	contig94762	1251	0	1251	1251	1251	60
0_Bvchr1_bp61486498	61486498	34229806	34235073	-	Bvchr1_un.sca016	676032	669925	676032	5266	5482	60
0_Bvchr1_bp61486498	61486498	34236192	34239351	-	Bvchr1_un.sca016	676032	665550	668709	3159	3159	60
0_Bvchr1_bp61486498	61486498	34242140	34303344	-	Bvchr1_un.sca016	676032	602083	663222	61136	61205	60
0_Bvchr1_bp61486498	61486498	34304294	34325016	-	Bvchr1_un.sca016	676032	581055	601775	20720	20722	60
0_Bvchr1_bp61486498	61486498	34326971	34329022	-	Bvchr1_un.sca016	676032	577364	579415	2051	2051	60
0_Bvchr1_bp61486498	61486498	34329029	34330032	-	Bvchr1_un.sca016	676032	575154	576157	1003	1003	60
0_Bvchr1_bp61486498	61486498	34329533	34334598	-	Bvchr1_un.sca016	676032	570087	575153	5065	5066	60
0_Bvchr1_bp61486498	61486498	34336811	34338671	-	Bvchr1_un.sca016	676032	566164	568024	1860	1860	60
0_Bvchr1_bp61486498	61486498	34345103	34364721	-	Bvchr1_un.sca016	676032	537651	557467	19538	19617	60
0_Bvchr1_bp61486498	61486498	34365112	34366480	-	Bvchr1_un.sca016	676032	535571	536939	1366	1368	60
0_Bvchr1_bp61486498	61486498	34367793	34436569	-	Bvchr1_un.sca016	676032	465650	534214	68494	68827	60
0_Bvchr1_bp61486498	61486498	34439582	34474274	-	Bvchr1_un.sca016	676032	427473	462195	34442	34971	60
0_Bvchr1_bp61486498	61486498	34485392	34520978	-	Bvchr1_un.sca016	676032	382098	417995	35573	35695	60
0_Bvchr1_bp61486498	61486498	34521642	34523212	-	Bvchr1_un.sca016	676032	379826	381396	1570	1570	60
0_Bvchr1_bp61486498	61486498	34526037	34529500	-	Bvchr1_un.sca016	676032	373573	377036	3463	3463	60
0_Bvchr1_bp61486498	61486498	34532424	34533915	-	Bvchr1_un.sca016	676032	369196	370687	1491	1491	60
0_Bvchr1_bp61486498	61486498	34535674	34546191	-	Bvchr1_un.sca016	676032	356661	367176	10512	10518	60
0_Bvchr1_bp61486498	61486498	34547681	34549627	-	Bvchr1_un.sca016	676032	353169	355115	1946	1946	60
0_Bvchr1_bp61486498	61486498	34550703	34586353	-	Bvchr1_un.sca016	676032	316523	352173	35647	35651	60
0_Bvchr1_bp61486498	61486498	34598788	34742284	-	Bvchr1_un.sca016	676032	159422	305022	142306	145052	60
0_Bvchr1_bp61486498	61486498	34742492	34763153	-	Bvchr1_un.sca016	676032	138295	158958	20660	20664	60
0_Bvchr1_bp61486498	61486498	34771981	34828203	-	Bvchr1_un.sca016	676032	77555	133839	55704	56487	60
0_Bvchr1_bp61486498	61486498	34842399	34856528	-	Bvchr1_un.sca016	676032	58882	73010	14127	14129	60
0_Bvchr1_bp61486498	61486498	34856871	34880906	-	Bvchr1_un.sca016	676032	34427	58635	23991	24088	60
0_Bvchr1_bp61486498	61486498	34881708	34886986	-	Bvchr1_un.sca016	676032	28594	33647	4945	5170	60
0_Bvchr1_bp61486498	61486498	34887695	34889687	-	Bvchr1_un.sca016	676032	25314	27306	1992	1992	60
0_Bvchr1_bp61486498	61486498	34889973	34907360	-	Bvchr1_un.sca016	676032	6557	24585	17385	18027	60
0_Bvchr1_bp61486498	61486498	34910996	34914655	-	Bvchr1_un.sca016	676032	0	3639	3634	3659	60
0_Bvchr1_bp61486498	61486498	34914885	34916128	+	contig94485	1269	0	1247	1224	1247	60
0_Bvchr1_bp61486498	61486498	34916156	34916710	+	contig155105	554	0	554	549	554	60
0_Bvchr1_bp61486498	61486498	34917873	34919107	-	contig95003	1234	0	1234	1234	1234	60
0_Bvchr1_bp61486498	61486498	34919157	34919704	+	contig156755	547	0	547	547	547	60
0_Bvchr1_bp61486498	61486498	34921067	34965800	-	0187.scaffold00534	344645	323424	344645	21199	44733	60
0_Bvchr1_bp61486498	61486498	34968038	34969719	-	0187.scaffold00534	344645	319762	321443	1680	1681	60
0_Bvchr1_bp61486498	61486498	34969025	34992142	-	0187.scaffold00534	344645	296191	319151	22958	23118	60
0_Bvchr1_bp61486498	61486498	34993298	34994581	-	0187.scaffold00534	344645	294020	295300	1277	1283	60
0_Bvchr1_bp61486498	61486498	34993933	34995526	-	0187.scaffold00534	344645	292110	293702	1590	1593	60
0_Bvchr1_bp61486498	61486498	35000600	35002434	-	0187.scaffold00534	344645	287535	289369	1834	1834	60
0_Bvchr1_bp61486498	61486498	35005375	35034724	-	0187.scaffold00534	344645	254996	284341	29337	29350	60
0_Bvchr1_bp61486498	61486498	35040728	35081450	-	0187.scaffold00534	344645	208210	250541	40656	40750	60
0_Bvchr1_bp61486498	61486498	35084475	35086395	-	0187.scaffold00534	344645	203252	205172	1920	1920	60
0_Bvchr1_bp61486498	61486498	35089108	35190025	-	0187.scaffold00534	344645	99455	200899	99727	102221	60
0_Bvchr1_bp61486498	61486498	35191351	35196000	-	0187.scaffold00534	344645	93331	97981	4649	4650	60
0_Bvchr1_bp61486498	61486498	35197663	35210971	-	0187.scaffold00534	344645	78489	91659	13170	13308	60
0_Bvchr1_bp61486498	61486498	35215406	35231092	-	0187.scaffold00534	344645	57599	73299	15626	15701	60
0_Bvchr1_bp61486498	61486498	35231489	35244104	-	0187.scaffold00534	344645	44580	57191	12610	12615	60
0_Bvchr1_bp61486498	61486498	35266946	35280499	-	0187.scaffold00534	344645	8887	22441	13553	13554	60
0_Bvchr1_bp61486498	61486498	35281667	35285869	-	0187.scaffold00534	344645	3551	7752	4200	4202	60
0_Bvchr1_bp61486498	61486498	35285129	35291769	-	0225.scaffold00600	223701	182831	186939	3691	6988	54
0_Bvchr1_bp61486498	61486498	35294681	35296976	-	0225.scaffold00600	223701	176081	178399	2211	2320	8
0_Bvchr1_bp61486498	61486498	35299334	35341207	+	0214.scaffold00579	256447	0	42239	41807	42222	60
0_Bvchr1_bp61486498	61486498	35352644	35371866	+	0214.scaffold00579	256447	52152	71375	19222	19223	60
0_Bvchr1_bp61486498	61486498	35373512	35377471	+	0214.scaffold00579	256447	73121	77078	3956	3960	60
0_Bvchr1_bp61486498	61486498	35378830	35510088	+	0214.scaffold00579	256447	78712	201995	123193	131253	60
0_Bvchr1_bp61486498	61486498	35520155	35522996	+	0214.scaffold00579	256447	206498	209339	2841	2841	60
0_Bvchr1_bp61486498	61486498	35524573	35572643	+	0214.scaffold00579	256447	213661	240131	26446	48078	60
0_Bvchr1_bp61486498	61486498	35572852	35581026	+	0214.scaffold00579	256447	240274	248448	8174	8174	60
0_Bvchr1_bp61486498	61486498	35580632	35582222	+	0214.scaffold00579	256447	248530	250120	1589	1590	60
0_Bvchr1_bp61486498	61486498	35581782	35583822	+	0214.scaffold00579	256447	251251	253290	2039	2040	60
0_Bvchr1_bp61486498	61486498	35584601	35586664	+	0214.scaffold00579	256447	254383	256447	2059	2064	60
0_Bvchr1_bp61486498	61486498	35588454	35588998	-	contig153585	560	17	560	543	544	60
0_Bvchr1_bp61486498	61486498	35589080	35589608	-	contig162457	528	0	528	528	528	60
0_Bvchr1_bp61486498	61486498	35590036	35590855	-	contig113023	819	0	819	819	819	60
0_Bvchr1_bp61486498	61486498	35592072	35592621	+	contig157040	547	0	547	546	549	60
0_Bvchr1_bp61486498	61486498	35593688	35594298	-	contig143407	610	0	610	610	610	60
0_Bvchr1_bp61486498	61486498	35595659	35596171	-	contig130188	683	172	683	505	512	60
0_Bvchr1_bp61486498	61486498	35597083	35597714	-	contig138439	633	0	632	620	632	60
0_Bvchr1_bp61486498	61486498	35598076	35598688	+	contig142341	612	0	612	611	612	44
0_Bvchr1_bp61486498	61486498	35600721	35601353	-	contig138439	633	0	633	630	633	3
0_Bvchr1_bp61486498	61486498	35605382	35610877	+	1283.scaffold01885	5524	0	5524	4973	5673	60
0_Bvchr1_bp61486498	61486498	35614994	35615808	-	contig105190	911	0	815	812	815	60
0_Bvchr1_bp61486498	61486498	35618041	35618952	-	contig105190	911	0	911	909	911	60
0_Bvchr1_bp61486498	61486498	35619984	35620543	+	contig153811	559	0	559	559	559	60
0_Bvchr1_bp61486498	61486498	35620576	35621509	+	contig103847	933	0	933	933	933	60
0_Bvchr1_bp61486498	61486498	35621849	35625713	+	Bvchr3.sca005	4672055	4575786	4579658	3763	3885	60
0_Bvchr1_bp61486498	61486498	35625314	35626955	+	Bvchr3.sca005	4672055	4571434	4573089	1594	1666	31
0_Bvchr1_bp61486498	61486498	35629433	35633296	+	Bvchr3.sca005	4672055	4575786	4579658	3752	3893	60
0_Bvchr1_bp61486498	61486498	35639865	35640644	-	contig117044	779	0	779	779	779	60
0_Bvchr1_bp61486498	61486498	35652432	35655275	+	Bvchr1_un.sca013	355113	234044	236878	2764	2849	35
0_Bvchr1_bp61486498	61486498	35656353	35660264	+	Bvchr1_un.sca013	355113	239606	243518	3840	3912	39
0_Bvchr1_bp61486498	61486498	35660312	35660869	+	Bvchr1_un.sca013	355113	243557	244114	544	557	28
0_Bvchr1_bp61486498	61486498	35660584	35661397	-	contig113638	813	0	813	813	813	60
0_Bvchr1_bp61486498	61486498	35662156	35663490	+	contig93721	1339	5	1339	1334	1334	60
0_Bvchr1_bp61486498	61486498	35669484	35671612	-	0243.scaffold00637	191287	124029	126143	2099	2130	60
0_Bvchr1_bp61486498	61486498	35680606	35687100	+	Bvchr1.sca004	6864143	5593636	5600138	6375	6508	60
0_Bvchr1_bp61486498	61486498	35687351	35732414	+	Bvchr1.sca006	5589062	310661	355717	45047	45068	60
0_Bvchr1_bp61486498	61486498	35732894	35742466	+	Bvchr1.sca006	5589062	356054	365627	9571	9574	60
0_Bvchr1_bp61486498	61486498	35742631	35791317	+	Bvchr1.sca006	5589062	365924	414609	48677	48689	60
0_Bvchr1_bp61486498	61486498	35792657	35793620	+	Bvchr1.sca006	5589062	415831	416794	963	963	60
0_Bvchr1_bp61486498	61486498	35796043	35827208	+	Bvchr1.sca006	5589062	418809	450880	31109	32075	60
0_Bvchr1_bp61486498	61486498	35827703	35839694	+	Bvchr1.sca006	5589062	452317	464308	11991	11991	60
0_Bvchr1_bp61486498	61486498	35851895	35894691	+	Bvchr1.sca006	5589062	481579	524459	42625	42898	60
0_Bvchr1_bp61486498	61486498	35904911	35926085	+	Bvchr1.sca006	5589062	534318	555505	21103	21244	60
0_Bvchr1_bp61486498	61486498	35928289	35959361	+	Bvchr1.sca006	5589062	557658	588731	30985	31073	60
0_Bvchr1_bp61486498	61486498	35959545	36032296	+	Bvchr1.sca006	5589062	588875	662408	72635	73608	60
0_Bvchr1_bp61486498	61486498	36033120	36035175	+	Bvchr1.sca006	5589062	663089	665145	2053	2056	60
0_Bvchr1_bp61486498	61486498	36036858	36059121	+	Bvchr1.sca006	5589062	666574	689120	22260	22528	60
0_Bvchr1_bp61486498	61486498	36062231	36064413	+	Bvchr1.sca006	5589062	692005	694187	2182	2182	60
0_Bvchr1_bp61486498	61486498	36073184	36101298	+	Bvchr1.sca006	5589062	704966	732786	27820	28114	60
0_Bvchr1_bp61486498	61486498	36101812	36107367	+	Bvchr1.sca006	5589062	733285	738840	5555	5555	60
0_Bvchr1_bp61486498	61486498	36111377	36227807	+	Bvchr1.sca006	5589062	742366	859516	116426	117151	60
0_Bvchr1_bp61486498	61486498	36228181	36239106	+	Bvchr1.sca006	5589062	859715	870640	10925	10925	60
0_Bvchr1_bp61486498	61486498	36243778	36300610	+	Bvchr1.sca006	5589062	873372	929825	56432	56836	60
0_Bvchr1_bp61486498	61486498	36300722	36318911	+	Bvchr1.sca006	5589062	929917	948106	18189	18189	60
0_Bvchr1_bp61486498	61486498	36323209	36345017	+	Bvchr1.sca006	5589062	951401	973177	21769	21813	60
0_Bvchr1_bp61486498	61486498	36347633	36349318	+	Bvchr1.sca006	5589062	975829	977514	1685	1685	60
0_Bvchr1_bp61486498	61486498	36363634	36468668	+	Bvchr1.sca006	5589062	993871	1102704	104458	107449	60
0_Bvchr1_bp61486498	61486498	36469195	36472683	+	Bvchr1.sca006	5589062	1103222	1106710	3488	3488	60
0_Bvchr1_bp61486498	61486498	36492350	36502583	+	Bvchr1.sca006	5589062	1129450	1139683	10231	10233	60
0_Bvchr1_bp61486498	61486498	36503797	36536593	+	Bvchr1.sca006	5589062	1140864	1165608	24385	32750	60
0_Bvchr1_bp61486498	61486498	36557207	36602458	+	Bvchr1.sca006	5589062	1176171	1222770	45112	45279	60
0_Bvchr1_bp61486498	61486498	36608382	36609491	+	Bvchr1.sca006	5589062	1226062	1227170	1108	1109	60
0_Bvchr1_bp61486498	61486498	36612612	36633235	+	Bvchr1.sca006	5589062	1230960	1251582	20620	20623	60
0_Bvchr1_bp61486498	61486498	36634787	36636316	+	Bvchr1.sca006	5589062	1252996	1254481	1483	1530	60
0_Bvchr1_bp61486498	61486498	36640252	36641388	+	Bvchr1.sca006	5589062	1258219	1259356	1136	1137	60
0_Bvchr1_bp61486498	61486498	36642321	36668680	+	Bvchr1.sca006	5589062	1259971	1287366	26358	26438	60
0_Bvchr1_bp61486498	61486498	36670587	36738288	+	Bvchr1.sca006	5589062	1289244	1356940	67669	67704	60
0_Bvchr1_bp61486498	61486498	36741153	36785591	+	Bvchr1.sca006	5589062	1359629	1404458	44431	44823	60
0_Bvchr1_bp61486498	61486498	36827407	36851933	+	Bvchr1.sca006	5589062	1441845	1466622	24511	24784	60
0_Bvchr1_bp61486498	61486498	36852353	36977741	+	Bvchr1.sca006	5589062	1467030	1592916	125282	125925	60
0_Bvchr1_bp61486498	61486498	36979273	36989706	+	Bvchr1.sca006	5589062	1594885	1605318	10433	10433	60
0_Bvchr1_bp61486498	61486498	36998802	37016908	+	Bvchr1.sca006	5589062	1609492	1627851	18093	18343	60
0_Bvchr1_bp61486498	61486498	37017063	37018238	+	Bvchr1.sca006	5589062	1628010	1629185	1172	1175	60
0_Bvchr1_bp61486498	61486498	37018507	37031003	+	Bvchr1.sca006	5589062	1629394	1641914	12486	12524	60
0_Bvchr1_bp61486498	61486498	37031503	37100575	+	Bvchr1.sca006	5589062	1642320	1711471	68484	69563	60
0_Bvchr1_bp61486498	61486498	37101411	37151185	+	Bvchr1.sca006	5589062	1712356	1762922	49719	50565	60
0_Bvchr1_bp61486498	61486498	37151977	37154745	+	Bvchr1.sca006	5589062	1763900	1766668	2765	2768	60
0_Bvchr1_bp61486498	61486498	37155106	37167860	+	Bvchr1.sca006	5589062	1766959	1779673	12672	12775	60
0_Bvchr1_bp61486498	61486498	37169674	37171569	+	Bvchr1.sca006	5589062	1781171	1783066	1895	1895	60
0_Bvchr1_bp61486498	61486498	37173374	37181738	+	Bvchr1.sca006	5589062	1784923	1793284	8355	8364	60
0_Bvchr1_bp61486498	61486498	37181928	37183495	+	Bvchr1.sca006	5589062	1793460	1795068	1547	1609	60
0_Bvchr1_bp61486498	61486498	37184148	37185484	+	Bvchr1.sca006	5589062	1796186	1797522	1336	1336	60
0_Bvchr1_bp61486498	61486498	37186012	37274952	+	Bvchr1.sca006	5589062	1798173	1887050	88862	88943	60
0_Bvchr1_bp61486498	61486498	37275391	37308305	+	Bvchr1.sca006	5589062	1887247	1920167	32912	32921	60
0_Bvchr1_bp61486498	61486498	37308371	37312664	+	Bvchr1.sca006	5589062	1920359	1924600	4241	4293	60
0_Bvchr1_bp61486498	61486498	37313490	37336221	+	Bvchr1.sca006	5589062	1925276	1947996	22719	22732	60
0_Bvchr1_bp61486498	61486498	37337677	37339919	+	Bvchr1.sca006	5589062	1949795	1952037	2242	2242	60
0_Bvchr1_bp61486498	61486498	37341101	37365851	+	Bvchr1.sca006	5589062	1954921	1979672	24747	24753	60
0_Bvchr1_bp61486498	61486498	37369494	37381154	+	Bvchr1.sca006	5589062	1983080	1994740	11659	11660	60
0_Bvchr1_bp61486498	61486498	37381401	37396319	+	Bvchr1.sca006	5589062	1994945	2009864	14918	14919	60
0_Bvchr1_bp61486498	61486498	37399741	37411151	+	Bvchr1.sca006	5589062	2012827	2024304	11404	11463	60
0_Bvchr1_bp61486498	61486498	37411787	37426260	+	Bvchr1.sca006	5589062	2025076	2040953	14342	16003	60
0_Bvchr1_bp61486498	61486498	37429006	37438401	+	Bvchr1.sca006	5589062	2043479	2052872	9392	9395	60
0_Bvchr1_bp61486498	61486498	37440952	37501439	+	Bvchr1.sca006	5589062	2054871	2115361	60450	60494	60
0_Bvchr1_bp61486498	61486498	37502001	37503667	+	Bvchr1.sca006	5589062	2115957	2117621	1664	1666	60
0_Bvchr1_bp61486498	61486498	37504655	37508068	+	Bvchr1.sca006	5589062	2119096	2122509	3413	3413	60
0_Bvchr1_bp61486498	61486498	37532737	37685981	+	Bvchr1.sca006	5589062	2149570	2304413	152683	153977	60
0_Bvchr1_bp61486498	61486498	37686337	37688904	+	Bvchr1.sca006	5589062	2304744	2307311	2567	2567	60
0_Bvchr1_bp61486498	61486498	37689731	37694261	+	Bvchr1.sca006	5589062	2308247	2312777	4530	4530	60
0_Bvchr1_bp61486498	61486498	37696464	37712287	+	Bvchr1.sca006	5589062	2315166	2328948	13681	15724	60
0_Bvchr1_bp61486498	61486498	37713633	37736058	+	Bvchr1.sca006	5589062	2330157	2352585	22424	22429	60
0_Bvchr1_bp61486498	61486498	37740262	37743008	+	Bvchr1.sca006	5589062	2356635	2359382	2746	2747	60
0_Bvchr1_bp61486498	61486498	37743227	37746089	+	Bvchr1.sca006	5589062	2360020	2362883	2862	2863	60
0_Bvchr1_bp61486498	61486498	37751138	37834150	+	Bvchr1.sca006	5589062	2367221	2450301	82536	83001	60
0_Bvchr1_bp61486498	61486498	37836374	37947406	+	Bvchr1.sca006	5589062	2452915	2564365	110474	111627	60
0_Bvchr1_bp61486498	61486498	37948701	37950373	+	Bvchr1.sca006	5589062	2565967	2567639	1672	1672	60
0_Bvchr1_bp61486498	61486498	37956238	37994184	+	Bvchr1.sca006	5589062	2574623	2612615	37781	38148	60
0_Bvchr1_bp61486498	61486498	37994618	38001274	+	Bvchr1.sca006	5589062	2613151	2619964	6655	6813	60
0_Bvchr1_bp61486498	61486498	38001447	38008389	+	Bvchr1.sca006	5589062	2619994	2626937	6942	6943	60
0_Bvchr1_bp61486498	61486498	38008468	38046788	+	Bvchr1.sca006	5589062	2627031	2665635	38251	38441	60
0_Bvchr1_bp61486498	61486498	38056692	38058856	+	Bvchr1.sca006	5589062	2673839	2676003	2164	2164	60
0_Bvchr1_bp61486498	61486498	38060011	38085115	+	Bvchr1.sca006	5589062	2677183	2700909	23536	24963	60
0_Bvchr1_bp61486498	61486498	38085229	38091882	+	Bvchr1.sca006	5589062	2701044	2707697	6653	6653	60
0_Bvchr1_bp61486498	61486498	38092936	38094826	+	Bvchr1.sca006	5589062	2708685	2710576	1890	1891	60
0_Bvchr1_bp61486498	61486498	38096070	38253286	+	Bvchr1.sca006	5589062	2711475	2868082	156554	157223	60
0_Bvchr1_bp61486498	61486498	38253384	38277935	+	Bvchr1.sca006	5589062	2868137	2895529	24545	27127	60
0_Bvchr1_bp61486498	61486498	38289770	38314525	+	Bvchr1.sca006	5589062	2908981	2933734	24752	24756	60
0_Bvchr1_bp61486498	61486498	38318661	38319966	+	Bvchr1.sca006	5589062	2936074	2937379	1305	1305	60
0_Bvchr1_bp61486498	61486498	38324274	38441428	+	Bvchr1.sca006	5589062	2939359	3055819	115596	117333	60
0_Bvchr1_bp61486498	61486498	38450386	38466983	+	Bvchr1.sca006	5589062	3065852	3082449	16577	16597	60
0_Bvchr1_bp61486498	61486498	38469480	38566996	+	Bvchr1.sca006	5589062	3083593	3183977	97395	100400	60
0_Bvchr1_bp61486498	61486498	38568336	38590117	+	Bvchr1.sca006	5589062	3186201	3209393	21781	23164	60
0_Bvchr1_bp61486498	61486498	38604066	38604944	-	Bvchr4.sca006	2773702	465983	466860	844	878	60
0_Bvchr1_bp61486498	61486498	38604962	38608567	-	Bvchr4.sca006	2773702	462359	465966	3524	3617	60
0_Bvchr1_bp61486498	61486498	38609644	38616067	-	Bvchr4.sca006	2773702	454862	461281	6338	6423	60
0_Bvchr1_bp61486498	61486498	38616171	38616674	-	Bvchr4.sca006	2773702	454259	454762	500	503	60
0_Bvchr1_bp61486498	61486498	38616518	38618472	+	Bvchr1.sca006	5589062	3234643	3236597	1954	1954	60
0_Bvchr1_bp61486498	61486498	38620167	38622614	+	Bvchr1.sca006	5589062	3238854	3241301	2447	2447	60
0_Bvchr1_bp61486498	61486498	38624735	38687207	+	Bvchr1.sca006	5589062	3243147	3309028	62405	63022	60
0_Bvchr1_bp61486498	61486498	38687566	38698117	+	Bvchr1.sca006	5589062	3309957	3320508	10547	10554	60
0_Bvchr1_bp61486498	61486498	38714868	38727320	+	Bvchr1.sca006	5589062	3333477	3345850	12363	12454	60
0_Bvchr1_bp61486498	61486498	38728233	38739419	+	Bvchr1.sca006	5589062	3346766	3357952	11186	11186	60
0_Bvchr1_bp61486498	61486498	38740778	38761756	+	Bvchr1.sca006	5589062	3359466	3380432	20962	20979	60
0_Bvchr1_bp61486498	61486498	38762217	38783841	+	Bvchr1.sca006	5589062	3380901	3402921	21446	22035	60
0_Bvchr1_bp61486498	61486498	38784301	38796443	+	Bvchr1.sca006	5589062	3403271	3415349	12073	12145	60
0_Bvchr1_bp61486498	61486498	38802090	38822848	+	Bvchr1.sca006	5589062	3418903	3439661	20755	20760	60
0_Bvchr1_bp61486498	61486498	38823881	38874719	+	Bvchr1.sca006	5589062	3440805	3492919	50786	51527	60
0_Bvchr1_bp61486498	61486498	38879406	38881064	+	Bvchr1.sca006	5589062	3498813	3500470	1657	1658	60
0_Bvchr1_bp61486498	61486498	38884728	38889529	+	Bvchr1.sca006	5589062	3503794	3508591	4797	4801	60
0_Bvchr1_bp61486498	61486498	38889677	38900429	+	Bvchr1.sca006	5589062	3508738	3520987	10750	12248	60
0_Bvchr1_bp61486498	61486498	38911037	38914254	+	Bvchr1.sca006	5589062	3528046	3531265	3214	3219	60
0_Bvchr1_bp61486498	61486498	38915219	38926622	+	Bvchr1.sca006	5589062	3532278	3544065	11280	11293	60
0_Bvchr1_bp61486498	61486498	38926983	38982470	+	Bvchr1.sca006	5589062	3544247	3597693	53423	55489	60
0_Bvchr1_bp61486498	61486498	38984189	38985372	+	Bvchr1.sca006	5589062	3600860	3602040	1179	1183	60
0_Bvchr1_bp61486498	61486498	38986852	39029550	+	Bvchr1.sca006	5589062	3603594	3646484	42641	42873	60
0_Bvchr1_bp61486498	61486498	39029920	39037608	+	Bvchr1.sca006	5589062	3646870	3654569	7666	7700	60
0_Bvchr1_bp61486498	61486498	39054271	39103669	+	Bvchr1.sca006	5589062	3655722	3705084	49198	49527	60
0_Bvchr1_bp61486498	61486498	39105350	39137142	+	Bvchr1.sca006	5589062	3706652	3738623	31775	31971	60
0_Bvchr1_bp61486498	61486498	39137476	39212299	+	Bvchr1.sca006	5589062	3739133	3814445	74445	75377	60
0_Bvchr1_bp61486498	61486498	39212707	39220967	+	Bvchr1.sca006	5589062	3814887	3823148	8258	8261	60
0_Bvchr1_bp61486498	61486498	39222405	39242597	+	Bvchr1.sca006	5589062	3824576	3844687	20015	20118	60
0_Bvchr1_bp61486498	61486498	39242960	39265505	+	Bvchr1.sca006	5589062	3844884	3867429	22543	22546	60
0_Bvchr1_bp61486498	61486498	39267770	39271940	+	Bvchr1.sca006	5589062	3869242	3873412	4166	4170	60
0_Bvchr1_bp61486498	61486498	39282621	39299075	+	Bvchr1.sca006	5589062	3875762	3892063	16292	16455	60
0_Bvchr1_bp61486498	61486498	39307989	39343995	+	Bvchr1.sca006	5589062	3896651	3932963	35838	35905	60
0_Bvchr1_bp61486498	61486498	39347007	39348279	+	Bvchr1.sca006	5589062	3935581	3936853	1272	1272	60
0_Bvchr1_bp61486498	61486498	39359226	39365513	-	0530.scaffold01094	41484	35197	41484	6287	6287	60
0_Bvchr1_bp61486498	61486498	39366514	39369433	-	0530.scaffold01094	41484	31028	33947	2919	2919	60
0_Bvchr1_bp61486498	61486498	39384928	39401826	-	0530.scaffold01094	41484	0	16898	16898	16898	60
0_Bvchr1_bp61486498	61486498	39421062	39423150	+	Bvchr1.sca006	5589062	4001132	4003220	2088	2088	60
0_Bvchr1_bp61486498	61486498	39425308	39457695	+	Bvchr1.sca006	5589062	4005332	4037976	32333	32378	60
0_Bvchr1_bp61486498	61486498	39471332	39501892	+	Bvchr1.sca006	5589062	4046490	4076844	30166	30588	60
0_Bvchr1_bp61486498	61486498	39502056	39510506	+	Bvchr1.sca006	5589062	4077012	4086449	8433	9437	60
0_Bvchr1_bp61486498	61486498	39523159	39548215	-	0547.scaffold01114	25125	0	25125	24963	24966	60
0_Bvchr1_bp61486498	61486498	39603334	39613917	+	Bvchr1.sca006	5589062	4152474	4163079	10547	10621	60
0_Bvchr1_bp61486498	61486498	39614353	39704597	+	Bvchr1.sca006	5589062	4163563	4254264	89515	91338	60
0_Bvchr1_bp61486498	61486498	39739724	39741473	+	Bvchr1.sca006	5589062	4264145	4265894	1749	1749	60
0_Bvchr1_bp61486498	61486498	39742242	39774484	+	Bvchr1.sca006	5589062	4266534	4298777	32240	32243	60
0_Bvchr1_bp61486498	61486498	39775412	39792475	+	Bvchr1.sca006	5589062	4300120	4317218	16959	17098	60
0_Bvchr1_bp61486498	61486498	39797780	39808485	-	Bvchr1.sca007	2276922	1354760	1365467	10609	10707	35
0_Bvchr1_bp61486498	61486498	39809601	39874006	+	Bvchr1.sca006	5589062	4348846	4411060	61835	64757	60
0_Bvchr1_bp61486498	61486498	39898564	39945406	+	Bvchr1.sca006	5589062	4449240	4496083	46839	46845	60
0_Bvchr1_bp61486498	61486498	39945916	39947753	+	Bvchr1.sca006	5589062	4496582	4498418	1835	1837	60
0_Bvchr1_bp61486498	61486498	39950796	39957658	+	Bvchr1.sca006	5589062	4500563	4507425	6862	6862	60
0_Bvchr1_bp61486498	61486498	39958486	39961219	+	Bvchr1.sca006	5589062	4508495	4511228	2733	2733	60
0_Bvchr1_bp61486498	61486498	39961621	39976074	+	Bvchr1.sca006	5589062	4512538	4526982	14442	14453	60
0_Bvchr1_bp61486498	61486498	39989374	40019833	+	Bvchr1.sca006	5589062	4528495	4558953	30442	30461	60
0_Bvchr1_bp61486498	61486498	40019922	40085698	+	Bvchr1.sca006	5589062	4559046	4625391	65638	66183	60
0_Bvchr1_bp61486498	61486498	40087689	40089974	+	Bvchr1.sca006	5589062	4627605	4629890	2285	2285	60
0_Bvchr1_bp61486498	61486498	40091082	40097027	+	Bvchr1.sca006	5589062	4630639	4637478	5800	5802	60
0_Bvchr1_bp61486498	61486498	40097346	40117720	+	Bvchr1.sca006	5589062	4637960	4658333	20373	20374	60
0_Bvchr1_bp61486498	61486498	40128147	40130677	+	Bvchr1.sca006	5589062	4669627	4672157	2530	2530	60
0_Bvchr1_bp61486498	61486498	40132236	40134819	+	Bvchr1.sca006	5589062	4673891	4676474	2583	2583	60
0_Bvchr1_bp61486498	61486498	40137987	40234292	+	Bvchr1.sca006	5589062	4679531	4777234	96193	97206	60
0_Bvchr1_bp61486498	61486498	40246127	40249341	+	Bvchr1.sca006	5589062	4804087	4807301	3214	3214	60
0_Bvchr1_bp61486498	61486498	40254331	40257681	+	Bvchr1.sca006	5589062	4811878	4815227	3349	3350	60
0_Bvchr1_bp61486498	61486498	40259720	40272411	+	Bvchr1.sca006	5589062	4816821	4829512	12613	12693	60
0_Bvchr1_bp61486498	61486498	40275211	40342648	+	Bvchr1.sca006	5589062	4831750	4899504	67426	67761	60
0_Bvchr1_bp61486498	61486498	40343357	40367618	+	Bvchr1.sca006	5589062	4900110	4924376	24259	24266	60
0_Bvchr1_bp61486498	61486498	40370281	40373384	+	Bvchr1.sca006	5589062	4925600	4928703	3103	3103	60
0_Bvchr1_bp61486498	61486498	40377221	40381829	+	Bvchr1.sca006	5589062	4932180	4936790	4608	4610	60
0_Bvchr1_bp61486498	61486498	40394237	40401118	+	Bvchr1.sca006	5589062	4944478	4951359	6878	6881	60
0_Bvchr1_bp61486498	61486498	40404218	40405709	+	Bvchr1.sca006	5589062	4953829	4955320	1491	1491	60
0_Bvchr1_bp61486498	61486498	40406243	40446104	+	Bvchr1.sca006	5589062	4958680	5001017	39584	39603	60
0_Bvchr1_bp61486498	61486498	40464340	40473521	-	0832.scaffold01428	12849	3698	12849	9148	9182	60
0_Bvchr1_bp61486498	61486498	40475253	40476849	-	0832.scaffold01428	12849	0	1596	1596	1596	60
0_Bvchr1_bp61486498	61486498	40487162	40503404	+	Bvchr1.sca006	5589062	5030209	5046437	16187	16245	60
0_Bvchr1_bp61486498	61486498	40507837	40542348	+	Bvchr1.sca006	5589062	5050763	5085277	34509	34514	60
0_Bvchr1_bp61486498	61486498	40558343	40574580	+	Bvchr1.sca006	5589062	5101982	5118208	16163	16243	60
0_Bvchr1_bp61486498	61486498	40577374	40624146	+	Bvchr1.sca006	5589062	5120600	5167218	46613	46775	60
0_Bvchr1_bp61486498	61486498	40633997	40650643	+	Bvchr1.sca006	5589062	5169767	5186670	16639	16884	60
0_Bvchr1_bp61486498	61486498	40658310	40666510	+	Bvchr1.sca006	5589062	5191205	5199404	8192	8202	60
0_Bvchr1_bp61486498	61486498	40667577	40668734	+	Bvchr1.sca006	5589062	5200948	5202105	1157	1157	60
0_Bvchr1_bp61486498	61486498	40668806	40670272	+	Bvchr1.sca006	5589062	5203250	5204716	1466	1466	60
0_Bvchr1_bp61486498	61486498	40673424	40693988	+	Bvchr1.sca006	5589062	5208701	5229264	20553	20564	60
0_Bvchr1_bp61486498	61486498	40696222	40696807	+	Bvchr1.sca006	5589062	5232137	5232722	585	585	60
0_Bvchr1_bp61486498	61486498	40697820	40701071	+	Bvchr1.sca006	5589062	5233349	5236599	3244	3252	60
0_Bvchr1_bp61486498	61486498	40701917	40709590	+	Bvchr1.sca006	5589062	5237808	5245481	7673	7673	60
0_Bvchr1_bp61486498	61486498	40717053	40717852	-	0736.scaffold01328	13561	12762	13561	799	799	60
0_Bvchr1_bp61486498	61486498	40718824	40730756	-	0736.scaffold01328	13561	0	11931	11931	11932	60
0_Bvchr1_bp61486498	61486498	40735984	40741819	+	Bvchr1.sca006	5589062	5260357	5266192	5834	5835	60
0_Bvchr1_bp61486498	61486498	40742789	40764204	+	Bvchr1.sca006	5589062	5266394	5287810	21337	21360	60
0_Bvchr1_bp61486498	61486498	40764024	40775937	-	Bvchr2.sca001	9195008	5387707	5399585	11838	11915	60
0_Bvchr1_bp61486498	61486498	40775663	40801270	+	Bvchr1.sca006	5589062	5296626	5319808	23167	25608	60
0_Bvchr1_bp61486498	61486498	40804029	40834935	+	Bvchr1.sca006	5589062	5323020	5353926	30899	30908	60
0_Bvchr1_bp61486498	61486498	40845473	40871547	+	Bvchr1.sca006	5589062	5362810	5388436	25626	26074	60
0_Bvchr1_bp61486498	61486498	40879230	40881567	+	Bvchr1.sca006	5589062	5391499	5393836	2337	2337	60
0_Bvchr1_bp61486498	61486498	40881899	40915695	+	Bvchr1.sca006	5589062	5394228	5428478	33727	33810	60
0_Bvchr1_bp61486498	61486498	40921251	40922144	+	Bvchr1.sca006	5589062	5431509	5432402	893	893	60
0_Bvchr1_bp61486498	61486498	40923722	40933347	+	Bvchr1.sca006	5589062	5433837	5443462	9625	9625	60
0_Bvchr1_bp61486498	61486498	40935365	41042618	+	Bvchr1.sca006	5589062	5445363	5553003	106994	107885	60
0_Bvchr1_bp61486498	61486498	41045630	41074786	+	Bvchr1.sca006	5589062	5555854	5585007	29142	29157	60
0_Bvchr1_bp61486498	61486498	41077647	41079602	+	Bvchr1.sca006	5589062	5587107	5589062	1955	1955	60
0_Bvchr1_bp61486498	61486498	41078522	41081008	+	Bvchr6.sca014	2093385	94326	96820	2398	2503	8
0_Bvchr1_bp61486498	61486498	41084723	41089628	+	Bvchr6.sca014	2093385	98302	103259	4812	4964	10
0_Bvchr1_bp61486498	61486498	41123983	41128545	-	Bvchr2_un.sca019	1571937	767820	772370	4457	4566	60
0_Bvchr1_bp61486498	61486498	41128486	41128788	-	Bvchr2_un.sca019	1571937	767577	767879	301	302	17
0_Bvchr1_bp61486498	61486498	41129351	41129819	-	Bvchr2_un.sca019	1571937	766547	767014	461	468	17
0_Bvchr1_bp61486498	61486498	41129837	41132114	+	1091.scaffold01691	9798	0	2276	2276	2277	60
0_Bvchr1_bp61486498	61486498	41133664	41139386	+	1091.scaffold01691	9798	4075	9798	5716	5723	60
0_Bvchr1_bp61486498	61486498	41141802	41142564	-	0711.scaffold01300	14066	7859	8621	730	762	47
0_Bvchr1_bp61486498	61486498	41146210	41148261	+	2170.scaffold02777	2051	0	2051	2051	2051	60
0_Bvchr1_bp61486498	61486498	41148885	41149467	-	0711.scaffold01300	14066	7851	8433	563	582	16
0_Bvchr1_bp61486498	61486498	41156564	41157332	+	contig118367	768	0	768	762	768	52
0_Bvchr1_bp61486498	61486498	41164405	41166810	+	1206.scaffold01808	8045	0	2410	2359	2413	60
0_Bvchr1_bp61486498	61486498	41171716	41173598	+	1206.scaffold01808	8045	6163	8045	1881	1882	60
0_Bvchr1_bp61486498	61486498	41175221	41175882	+	contig133515	661	0	661	661	661	42
0_Bvchr1_bp61486498	61486498	41176137	41177013	-	contig107812	876	0	876	876	876	60
0_Bvchr1_bp61486498	61486498	41178123	41180489	+	Bvchr5.sca016	3999496	1958411	1960775	2328	2367	1
0_Bvchr1_bp61486498	61486498	41183453	41184676	-	0962.scaffold01558	10145	1718	2941	1169	1223	1
0_Bvchr1_bp61486498	61486498	41184501	41189881	+	0809.scaffold01404	17695	9793	15170	5375	5380	60
0_Bvchr1_bp61486498	61486498	41190091	41190514	-	0962.scaffold01558	10145	4459	4882	412	423	17
0_Bvchr1_bp61486498	61486498	41194581	41195577	+	Bvchr6.sca008	1275113	1140454	1141450	970	996	1
0_Bvchr1_bp61486498	61486498	41195985	41197714	+	Bvchr6.sca008	1275113	1141830	1143556	1711	1729	1
0_Bvchr1_bp61486498	61486498	41197813	41205825	-	0075.scaffold00261	668962	190921	198943	7904	8030	19
0_Bvchr1_bp61486498	61486498	41205948	41206507	-	0075.scaffold00261	668962	190240	190799	553	559	13
0_Bvchr1_bp61486498	61486498	41206614	41207697	-	0962.scaffold01558	10145	1858	2941	1040	1083	1
0_Bvchr1_bp61486498	61486498	41207659	41221726	-	0711.scaffold01300	14066	0	14066	14063	14070	60
0_Bvchr1_bp61486498	61486498	41221527	41222322	+	Bvchr6.sca004	4622518	3792384	3793180	770	797	46
0_Bvchr1_bp61486498	61486498	41222062	41222915	+	0425.scaffold00946	55829	12102	13002	829	900	45
0_Bvchr1_bp61486498	61486498	41223735	41227760	+	0425.scaffold00946	55829	13861	17899	3904	4038	60
0_Bvchr1_bp61486498	61486498	41230986	41231543	+	0425.scaffold00946	55829	17929	18486	543	557	42
0_Bvchr1_bp61486498	61486498	41231587	41234796	+	0425.scaffold00946	55829	18581	21792	3116	3211	60
0_Bvchr1_bp61486498	61486498	41234528	41237059	-	0962.scaffold01558	10145	7615	10145	2530	2531	60
0_Bvchr1_bp61486498	61486498	41239700	41244647	-	0962.scaffold01558	10145	0	4947	4947	4947	60
0_Bvchr1_bp61486498	61486498	41244141	41247592	+	Bvchr7.sca002	3013444	560376	563830	3432	3455	60
0_Bvchr1_bp61486498	61486498	41269971	41281636	+	0381.scaffold00887	94010	0	11414	11412	11664	60
0_Bvchr1_bp61486498	61486498	41282919	41284400	+	0381.scaffold00887	94010	14577	16056	1479	1481	60
0_Bvchr1_bp61486498	61486498	41286058	41287208	+	0381.scaffold00887	94010	18378	19528	1150	1150	60
0_Bvchr1_bp61486498	61486498	41287372	41311000	+	0381.scaffold00887	94010	20581	44133	22465	24705	60
0_Bvchr1_bp61486498	61486498	41313770	41316629	+	0381.scaffold00887	94010	46908	49762	2854	2859	60
0_Bvchr1_bp61486498	61486498	41317933	41320669	+	0381.scaffold00887	94010	51183	53917	2734	2736	60
0_Bvchr1_bp61486498	61486498	41322949	41324987	+	0381.scaffold00887	94010	56680	58736	2017	2056	60
0_Bvchr1_bp61486498	61486498	41325774	41341998	+	0381.scaffold00887	94010	59435	74418	14889	16249	60
0_Bvchr1_bp61486498	61486498	41343362	41361276	+	0381.scaffold00887	94010	76110	94010	17835	17916	60
0_Bvchr1_bp61486498	61486498	41365118	41366251	-	0766.scaffold01360	17075	450	1579	1086	1133	43
0_Bvchr1_bp61486498	61486498	41370192	41371605	-	0766.scaffold01360	17075	242	1654	1378	1417	60
0_Bvchr1_bp61486498	61486498	41374245	41375697	-	0766.scaffold01360	17075	137	1587	1391	1455	16
0_Bvchr1_bp61486498	61486498	41378937	41380267	-	0766.scaffold01360	17075	135	1466	1284	1333	57
0_Bvchr1_bp61486498	61486498	41379558	41380785	+	contig95123	1228	1	1228	1222	1227	60
0_Bvchr1_bp61486498	61486498	41380785	41382060	-	0766.scaffold01360	17075	15797	17075	1264	1278	60
0_Bvchr1_bp61486498	61486498	41382340	41382835	-	0766.scaffold01360	17075	15023	15518	490	495	60
0_Bvchr1_bp61486498	61486498	41383644	41385981	-	0766.scaffold01360	17075	14738	17075	2327	2337	60
0_Bvchr1_bp61486498	61486498	41386758	41395698	-	0766.scaffold01360	17075	2828	13946	7186	10868	60
0_Bvchr1_bp61486498	61486498	41397100	41398745	-	0766.scaffold01360	17075	21	1665	1637	1645	60
0_Bvchr1_bp61486498	61486498	41407299	41408797	-	0766.scaffold01360	17075	2857	4366	1438	1515	29
0_Bvchr1_bp61486498	61486498	41409642	41411168	-	0766.scaffold01360	17075	137	1665	1485	1529	32
0_Bvchr1_bp61486498	61486498	41411365	41411678	-	0766.scaffold01360	17075	13633	13946	308	313	45
0_Bvchr1_bp61486498	61486498	41420942	41422727	-	0766.scaffold01360	17075	3277	4500	1171	1796	51
0_Bvchr1_bp61486498	61486498	41424589	41426117	-	0766.scaffold01360	17075	135	1665	1486	1532	60
0_Bvchr1_bp61486498	61486498	41426083	41428240	-	0766.scaffold01360	17075	2928	4521	1521	2170	32
0_Bvchr1_bp61486498	61486498	41429243	41430699	-	0766.scaffold01360	17075	135	1595	1410	1462	47
0_Bvchr1_bp61486498	61486498	41432473	41434848	+	1811.scaffold02417	2378	0	2377	2363	2377	46
0_Bvchr1_bp61486498	61486498	41441630	41442874	-	0766.scaffold01360	17075	20	1267	1208	1247	60
0_Bvchr1_bp61486498	61486498	41446514	41447522	-	0766.scaffold01360	17075	3147	4166	964	1019	33
0_Bvchr1_bp61486498	61486498	41448970	41450730	+	contig90960	1760	0	1760	1760	1760	60
0_Bvchr1_bp61486498	61486498	41451012	41451604	-	contig146403	592	0	592	592	592	60
0_Bvchr1_bp61486498	61486498	41451225	41452071	-	contig99387	1027	117	961	822	846	52
0_Bvchr1_bp61486498	61486498	41453119	41457186	-	Bvchr8_un.sca007	688418	0	4066	3951	4067	14
0_Bvchr1_bp61486498	61486498	41455524	41458573	-	Bvchr8.sca016	813261	28175	31224	2948	3050	8
0_Bvchr1_bp61486498	61486498	41457472	41462733	+	1144.scaffold01745	5995	0	5995	5261	5580	60
0_Bvchr1_bp61486498	61486498	41464631	41468780	-	0075.scaffold00261	668962	197297	201459	4032	4189	60
0_Bvchr1_bp61486498	61486498	41468850	41475716	-	0075.scaffold00261	668962	190226	197226	6773	7000	60
0_Bvchr1_bp61486498	61486498	41500003	41500669	+	Bvchr4.sca006	2773702	1766120	1766798	655	678	6
0_Bvchr1_bp61486498	61486498	41503072	41504960	+	Bvchr4.sca006	2773702	1768790	1771107	1860	2324	6
0_Bvchr1_bp61486498	61486498	41506099	41506596	+	Bvchr4.sca006	2773702	1772055	1772531	467	497	5
0_Bvchr1_bp61486498	61486498	41507199	41508475	+	Bvchr4.sca006	2773702	1773061	1774317	1229	1278	7
0_Bvchr1_bp61486498	61486498	41508737	41513155	+	Bvchr4.sca006	2773702	1774788	1779148	4222	4426	7
0_Bvchr1_bp61486498	61486498	41513157	41514062	+	Bvchr4.sca006	2773702	1779171	1780017	824	905	6
0_Bvchr1_bp61486498	61486498	41514281	41516926	-	1650.scaffold02255	2645	0	2645	2645	2645	60
0_Bvchr1_bp61486498	61486498	41516927	41518251	-	contig93837	1324	0	1324	1324	1324	60
0_Bvchr1_bp61486498	61486498	41518251	41519151	-	contig105970	900	0	900	898	900	60
0_Bvchr1_bp61486498	61486498	41519720	41520778	+	contig98487	1058	0	1058	1058	1058	60
0_Bvchr1_bp61486498	61486498	41521144	41522407	-	contig94441	1269	5	1269	1262	1265	60
0_Bvchr1_bp61486498	61486498	41522669	41523555	-	contig105970	900	0	886	881	886	60
0_Bvchr1_bp61486498	61486498	41524123	41525253	+	contig96789	1130	0	1130	1130	1130	60
0_Bvchr1_bp61486498	61486498	41525348	41527437	+	0809.scaffold01404	17695	0	2088	2088	2089	60
0_Bvchr1_bp61486498	61486498	41530088	41532328	+	0809.scaffold01404	17695	5130	7370	2234	2240	60
0_Bvchr1_bp61486498	61486498	41532206	41533200	+	contig92217	1514	0	944	919	994	52
0_Bvchr1_bp61486498	61486498	41533297	41534869	+	contig92217	1514	0	1514	1510	1572	60
0_Bvchr1_bp61486498	61486498	41534970	41535882	+	contig92217	1514	0	912	899	912	51
0_Bvchr1_bp61486498	61486498	41536664	41537414	+	contig120154	754	0	750	750	750	60
0_Bvchr1_bp61486498	61486498	41537663	41538723	+	contig92217	1514	0	1038	1006	1060	60
0_Bvchr1_bp61486498	61486498	41538665	41539848	+	contig96469	1149	0	1149	1146	1183	60
0_Bvchr1_bp61486498	61486498	41539857	41541008	+	contig96469	1149	0	1149	1148	1151	60
0_Bvchr1_bp61486498	61486498	41541017	41542164	+	contig96469	1149	0	1149	1146	1149	60
0_Bvchr1_bp61486498	61486498	41542173	41543212	+	contig99035	1038	0	1038	1038	1039	60
0_Bvchr1_bp61486498	61486498	41543429	41545700	+	Bvchr4_un.sca001	2649046	2498682	2500879	2160	2271	60
0_Bvchr1_bp61486498	61486498	41545611	41559688	-	0934.scaffold01530	16385	4747	16385	11501	14152	60
0_Bvchr1_bp61486498	61486498	41563096	41564506	-	0934.scaffold01530	16385	0	1410	1410	1410	60
0_Bvchr1_bp61486498	61486498	41564452	41565166	+	contig125131	714	0	714	714	714	60
0_Bvchr1_bp61486498	61486498	41565166	41566061	+	contig106285	895	0	895	887	895	60
0_Bvchr1_bp61486498	61486498	41566289	41567184	+	contig106285	895	0	895	894	895	60
0_Bvchr1_bp61486498	61486498	41567412	41568307	+	contig106285	895	0	895	893	895	60
0_Bvchr1_bp61486498	61486498	41568535	41569430	+	contig106285	895	0	895	891	895	60
0_Bvchr1_bp61486498	61486498	41569658	41570553	+	contig106285	895	0	895	893	895	60
0_Bvchr1_bp61486498	61486498	41570781	41571676	+	contig106285	895	0	895	893	895	60
0_Bvchr1_bp61486498	61486498	41571904	41572799	+	contig106285	895	0	895	890	895	60
0_Bvchr1_bp61486498	61486498	41573027	41573922	+	contig106285	895	0	895	892	895	60
0_Bvchr1_bp61486498	61486498	41574150	41575045	+	contig106285	895	0	895	892	895	60
0_Bvchr1_bp61486498	61486498	41575273	41576168	+	contig106285	895	0	895	895	895	60
0_Bvchr1_bp61486498	61486498	41576184	41577469	+	contig94302	1285	0	1285	1285	1285	60
0_Bvchr1_bp61486498	61486498	41577293	41578062	-	0934.scaffold01530	16385	189	958	740	769	60
0_Bvchr1_bp61486498	61486498	41577695	41584772	-	Bvchr1_un.sca008	194470	187379	194456	7077	7077	60
0_Bvchr1_bp61486498	61486498	41586494	41615768	-	Bvchr1_un.sca008	194470	156004	185745	29037	29959	60
0_Bvchr1_bp61486498	61486498	41615852	41623150	-	Bvchr1_un.sca008	194470	148672	155901	7208	7301	60
0_Bvchr1_bp61486498	61486498	41625431	41626706	-	Bvchr1_un.sca008	194470	144684	145958	1274	1275	60
0_Bvchr1_bp61486498	61486498	41628033	41656778	-	Bvchr1_un.sca008	194470	115402	143775	28372	28745	60
0_Bvchr1_bp61486498	61486498	41659288	41661629	-	Bvchr1_un.sca008	194470	110022	112363	2341	2341	60
0_Bvchr1_bp61486498	61486498	41664453	41670649	-	Bvchr1_un.sca008	194470	100606	106845	6184	6240	60
0_Bvchr1_bp61486498	61486498	41672112	41673053	-	Bvchr1_un.sca008	194470	97614	98555	941	941	60
0_Bvchr1_bp61486498	61486498	41673973	41685287	-	Bvchr1_un.sca008	194470	86016	97386	11256	11273	60
0_Bvchr1_bp61486498	61486498	41698072	41711517	-	Bvchr1_un.sca008	194470	64315	77760	13444	13445	60
0_Bvchr1_bp61486498	61486498	41712134	41744338	-	Bvchr1_un.sca008	194470	31307	63751	32152	32229	60
0_Bvchr1_bp61486498	61486498	41746733	41748512	-	Bvchr1_un.sca008	194470	27354	29130	1776	1779	60
0_Bvchr1_bp61486498	61486498	41749195	41775795	-	Bvchr1_un.sca008	194470	0	26638	26514	26642	60
0_Bvchr1_bp61486498	61486498	41776018	41776488	-	contig93790	1329	300	764	454	470	52
0_Bvchr1_bp61486498	61486498	41776302	41778236	+	Bvchr5_un.sca030	382153	344481	346418	1900	1938	60
0_Bvchr1_bp61486498	61486498	41778257	41783659	-	0410.scaffold00926	63801	43442	48850	5287	5411	15
0_Bvchr1_bp61486498	61486498	41783718	41787415	-	0410.scaffold00926	63801	43950	47653	3628	3703	60
0_Bvchr1_bp61486498	61486498	41790229	41792010	-	Bvchr5.sca017	2029451	919427	921206	1687	1781	2
0_Bvchr1_bp61486498	61486498	41792065	41796319	-	Bvchr5.sca017	2029451	915074	919372	4119	4306	2
0_Bvchr1_bp61486498	61486498	41795866	41797214	-	contig93637	1348	0	1348	1348	1348	52
0_Bvchr1_bp61486498	61486498	41797334	41798095	-	contig119126	761	0	761	761	761	60
0_Bvchr1_bp61486498	61486498	41798185	41798824	+	contig137178	639	0	639	639	639	60
0_Bvchr1_bp61486498	61486498	41799543	41800102	+	Bvchr1_un.sca004	725263	724661	725247	547	588	60
0_Bvchr1_bp61486498	61486498	41802931	41803300	-	contig124875	716	338	707	364	369	9
0_Bvchr1_bp61486498	61486498	41803522	41810774	-	Bvchr8.sca002	2981662	2974410	2981662	7246	7252	60
0_Bvchr1_bp61486498	61486498	41812256	41815885	-	Bvchr8.sca002	2981662	2969502	2973127	3598	3629	60
0_Bvchr1_bp61486498	61486498	41813917	41816710	-	Bvchr3_un.sca010	1068896	537614	540397	2707	2813	60
0_Bvchr1_bp61486498	61486498	41818595	41820367	+	0047.scaffold00169	928169	700129	701901	1699	1772	1
0_Bvchr1_bp61486498	61486498	41819684	41821048	+	contig93439	1364	0	1364	1364	1364	60
0_Bvchr1_bp61486498	61486498	41821429	41839757	-	0507.scaffold01067	32482	14155	32482	18327	18328	60
0_Bvchr1_bp61486498	61486498	41839988	41848048	-	0507.scaffold01067	32482	5733	14036	8054	8308	60
0_Bvchr1_bp61486498	61486498	41848308	41854793	-	Bvchr6.sca014	2093385	96931	103419	6283	6505	60
0_Bvchr1_bp61486498	61486498	41856471	41857853	-	Bvchr6.sca014	2093385	93869	95248	1329	1384	27
0_Bvchr1_bp61486498	61486498	41857597	41864267	-	Bvchr6.sca014	2093385	97090	103780	6477	6702	3
0_Bvchr1_bp61486498	61486498	41867746	41868475	+	Bvchr7.sca017	1633673	1081479	1082208	710	729	56
0_Bvchr1_bp61486498	61486498	41868171	41870898	+	Bvchr1.sca007	2276922	0	2727	2727	2727	60
0_Bvchr1_bp61486498	61486498	41873410	41882281	+	Bvchr1.sca007	2276922	5573	14459	8821	8893	60
0_Bvchr1_bp61486498	61486498	41892178	41905803	+	Bvchr1.sca007	2276922	27520	41357	13620	13837	60
0_Bvchr1_bp61486498	61486498	41910196	41911381	+	Bvchr1.sca007	2276922	45540	46725	1185	1185	60
0_Bvchr1_bp61486498	61486498	41913091	42013328	+	Bvchr1.sca007	2276922	48326	151837	99672	100434	60
0_Bvchr1_bp61486498	61486498	42013553	42030005	+	Bvchr1.sca007	2276922	152179	168375	16195	16453	60
0_Bvchr1_bp61486498	61486498	42030108	42052546	+	Bvchr1.sca007	2276922	168531	191859	22437	23257	60
0_Bvchr1_bp61486498	61486498	42060216	42062514	+	Bvchr1.sca007	2276922	194283	196582	2298	2299	60
0_Bvchr1_bp61486498	61486498	42064472	42134807	+	Bvchr1.sca007	2276922	198454	267951	68966	70834	60
0_Bvchr1_bp61486498	61486498	42135951	42208470	+	Bvchr1.sca007	2276922	268515	341152	72438	72707	60
0_Bvchr1_bp61486498	61486498	42217001	42231815	+	Bvchr1.sca007	2276922	344366	360125	14812	14836	60
0_Bvchr1_bp61486498	61486498	42232218	42251383	+	Bvchr1.sca007	2276922	361669	380741	19050	19183	60
0_Bvchr1_bp61486498	61486498	42253903	42263079	+	Bvchr1.sca007	2276922	383141	394762	7644	7664	60
0_Bvchr1_bp61486498	61486498	42263261	42266042	+	Bvchr1.sca007	2276922	402688	405469	2781	2781	60
0_Bvchr1_bp61486498	61486498	42283323	42294730	+	Bvchr1.sca007	2276922	424952	436358	11406	11407	60
0_Bvchr1_bp61486498	61486498	42295572	42310167	+	Bvchr1.sca007	2276922	437192	451787	14595	14595	60
0_Bvchr1_bp61486498	61486498	42311874	42327434	+	Bvchr1.sca007	2276922	453736	468988	15159	15500	60
0_Bvchr1_bp61486498	61486498	42327673	42334315	+	Bvchr1.sca007	2276922	469120	475764	6636	6644	60
0_Bvchr1_bp61486498	61486498	42333933	42336300	+	Bvchr1.sca007	2276922	476319	478687	2367	2368	60
0_Bvchr1_bp61486498	61486498	42337384	42364179	+	Bvchr1.sca007	2276922	479703	506498	26795	26795	60
0_Bvchr1_bp61486498	61486498	42367238	42376133	+	Bvchr1.sca007	2276922	509790	519415	8882	9028	60
0_Bvchr1_bp61486498	61486498	42377027	42381930	+	Bvchr1.sca007	2276922	520684	525585	4900	4904	60
0_Bvchr1_bp61486498	61486498	42382284	42396015	+	Bvchr1.sca007	2276922	525926	539655	13728	13731	60
0_Bvchr1_bp61486498	61486498	42396810	42407157	+	Bvchr1.sca007	2276922	540175	550522	10345	10349	60
0_Bvchr1_bp61486498	61486498	42416727	42435985	+	Bvchr1.sca007	2276922	558378	577636	19258	19258	60
0_Bvchr1_bp61486498	61486498	42437712	42490198	+	Bvchr1.sca007	2276922	579211	635578	52443	55609	60
0_Bvchr1_bp61486498	61486498	42491235	42511141	+	Bvchr1.sca007	2276922	636377	655458	19080	19906	60
0_Bvchr1_bp61486498	61486498	42518118	42545973	+	Bvchr1.sca007	2276922	663967	691821	27851	27856	60
0_Bvchr1_bp61486498	61486498	42546499	42565910	+	Bvchr1.sca007	2276922	692654	712181	19351	19584	60
0_Bvchr1_bp61486498	61486498	42566168	42570037	+	Bvchr1.sca007	2276922	712847	716712	3856	3869	60
0_Bvchr1_bp61486498	61486498	42581705	42668722	+	Bvchr1.sca007	2276922	718936	806047	86645	87329	60
0_Bvchr1_bp61486498	61486498	42678476	42775929	+	Bvchr1.sca007	2276922	818331	885825	67208	97708	60
0_Bvchr1_bp61486498	61486498	42776164	42905660	+	Bvchr1.sca007	2276922	885915	1014743	128239	129403	60
0_Bvchr1_bp61486498	61486498	42906551	42969101	+	Bvchr1.sca007	2276922	1015580	1077840	62253	62553	60
0_Bvchr1_bp61486498	61486498	42969318	42972321	+	Bvchr1.sca007	2276922	1078114	1081117	3003	3003	60
0_Bvchr1_bp61486498	61486498	42973041	42980161	+	Bvchr1.sca007	2276922	1081787	1088904	7117	7120	60
0_Bvchr1_bp61486498	61486498	42982464	43058269	+	Bvchr1.sca007	2276922	1090963	1166418	75381	75807	60
0_Bvchr1_bp61486498	61486498	43059228	43070620	+	Bvchr1.sca007	2276922	1167000	1178392	11390	11392	60
0_Bvchr1_bp61486498	61486498	43072007	43086237	+	Bvchr1.sca007	2276922	1179310	1193500	14183	14232	60
0_Bvchr1_bp61486498	61486498	43094316	43100279	+	Bvchr1.sca007	2276922	1196051	1202014	5962	5963	60
0_Bvchr1_bp61486498	61486498	43100309	43101816	+	Bvchr1.sca007	2276922	1203542	1205049	1507	1507	60
0_Bvchr1_bp61486498	61486498	43104383	43163457	+	Bvchr1.sca007	2276922	1207425	1266910	58931	59557	60
0_Bvchr1_bp61486498	61486498	43164337	43165951	+	Bvchr1.sca007	2276922	1267865	1269479	1614	1614	60
0_Bvchr1_bp61486498	61486498	43167224	43209953	+	Bvchr1.sca007	2276922	1270753	1313520	42707	42711	60
0_Bvchr1_bp61486498	61486498	43211560	43220184	+	Bvchr1.sca007	2276922	1315032	1323492	8443	8607	60
0_Bvchr1_bp61486498	61486498	43231927	43276033	+	Bvchr1.sca007	2276922	1340518	1384630	44011	44112	60
0_Bvchr1_bp61486498	61486498	43283538	43285696	+	Bvchr1.sca007	2276922	1396233	1398391	2158	2158	60
0_Bvchr1_bp61486498	61486498	43287217	43360946	+	Bvchr1.sca007	2276922	1400076	1474673	72947	75283	60
0_Bvchr1_bp61486498	61486498	43361298	43364272	+	Bvchr1.sca007	2276922	1475025	1477999	2971	2975	60
0_Bvchr1_bp61486498	61486498	43365701	43381406	+	Bvchr1.sca007	2276922	1479801	1495502	15692	15706	60
0_Bvchr1_bp61486498	61486498	43383528	43457969	+	Bvchr1.sca007	2276922	1497518	1568201	70466	74630	60
0_Bvchr1_bp61486498	61486498	43458100	43558405	+	Bvchr1.sca007	2276922	1568182	1668653	100132	100513	60
0_Bvchr1_bp61486498	61486498	43558651	43608412	+	Bvchr1.sca007	2276922	1668875	1718564	49220	49923	60
0_Bvchr1_bp61486498	61486498	43609395	43658894	+	Bvchr1.sca007	2276922	1719363	1769167	49485	49710	60
0_Bvchr1_bp61486498	61486498	43659074	43665318	+	Bvchr1.sca007	2276922	1769517	1775760	6243	6244	60
0_Bvchr1_bp61486498	61486498	43668920	43673652	+	Bvchr1.sca007	2276922	1779575	1784308	4719	4733	60
0_Bvchr1_bp61486498	61486498	43674197	43675387	+	Bvchr1.sca007	2276922	1786535	1787726	1190	1191	60
0_Bvchr1_bp61486498	61486498	43676819	43688213	+	Bvchr1.sca007	2276922	1789076	1800472	11391	11397	60
0_Bvchr1_bp61486498	61486498	43698656	43769430	+	Bvchr1.sca007	2276922	1803611	1868630	64405	70756	60
0_Bvchr1_bp61486498	61486498	43769797	43790867	+	Bvchr1.sca007	2276922	1869455	1887555	18086	21079	60
0_Bvchr1_bp61486498	61486498	43792037	43799152	+	Bvchr1.sca007	2276922	1888835	1895579	6744	7115	60
0_Bvchr1_bp61486498	61486498	43801968	43824535	+	Bvchr1.sca007	2276922	1898345	1920911	22564	22567	60
0_Bvchr1_bp61486498	61486498	43824843	43879805	+	Bvchr1.sca007	2276922	1921521	1969539	47781	55163	60
0_Bvchr1_bp61486498	61486498	43880870	43914754	+	Bvchr1.sca007	2276922	1969947	2003830	33874	33888	60
0_Bvchr1_bp61486498	61486498	43926579	43985784	+	Bvchr1.sca007	2276922	2014948	2075631	59177	60692	60
0_Bvchr1_bp61486498	61486498	43987867	43989623	+	Bvchr1.sca007	2276922	2080214	2081970	1756	1756	60
0_Bvchr1_bp61486498	61486498	44000461	44059081	+	Bvchr1.sca007	2276922	2092075	2149816	57366	58629	60
0_Bvchr1_bp61486498	61486498	44067763	44149484	+	Bvchr1.sca007	2276922	2155636	2237364	81655	81689	60
0_Bvchr1_bp61486498	61486498	44152989	44154041	+	Bvchr1.sca007	2276922	2239753	2240805	1052	1052	60
0_Bvchr1_bp61486498	61486498	44154641	44172813	+	Bvchr1.sca007	2276922	2241577	2259749	18171	18172	60
0_Bvchr1_bp61486498	61486498	44176236	44190646	+	Bvchr1.sca007	2276922	2262751	2276922	14168	14410	60
0_Bvchr1_bp61486498	61486498	44190861	44191366	+	contig168725	506	1	506	505	505	60
0_Bvchr1_bp61486498	61486498	44192051	44192576	-	Bvchr4_un.sca010	86895	56859	57397	519	538	19
0_Bvchr1_bp61486498	61486498	44196645	44197447	-	Bvchr6.sca027	4699589	3570527	3571333	797	806	4
0_Bvchr1_bp61486498	61486498	44197282	44200069	-	Bvchr1_un.sca020	363631	360843	363631	2786	2789	60
0_Bvchr1_bp61486498	61486498	44200963	44254660	-	Bvchr1_un.sca020	363631	305857	359642	53645	53745	60
0_Bvchr1_bp61486498	61486498	44258291	44263420	-	Bvchr1_un.sca020	363631	297459	302588	5129	5129	60
0_Bvchr1_bp61486498	61486498	44264853	44273022	-	Bvchr1_un.sca020	363631	288101	296270	8169	8169	60
0_Bvchr1_bp61486498	61486498	44273411	44284611	-	Bvchr1_un.sca020	363631	276258	287458	11200	11200	60
0_Bvchr1_bp61486498	61486498	44284794	44305297	-	Bvchr1_un.sca020	363631	255682	275963	20280	20503	60
0_Bvchr1_bp61486498	61486498	44305947	44306791	-	Bvchr1_un.sca020	363631	253714	254558	844	844	60
0_Bvchr1_bp61486498	61486498	44313400	44322758	-	Bvchr1_un.sca020	363631	244355	253713	9358	9358	60
0_Bvchr1_bp61486498	61486498	44322928	44331608	-	Bvchr1_un.sca020	363631	235196	243876	8680	8680	60
0_Bvchr1_bp61486498	61486498	44331865	44340257	-	Bvchr1_un.sca020	363631	226567	234960	8322	8394	60
0_Bvchr1_bp61486498	61486498	44341421	44483600	-	Bvchr1_un.sca020	363631	83274	225718	141896	142398	60
0_Bvchr1_bp61486498	61486498	44494437	44535889	-	Bvchr1_un.sca020	363631	32092	73004	40292	41309	60
0_Bvchr1_bp61486498	61486498	44536069	44564238	-	Bvchr1_un.sca020	363631	3492	31655	28163	28169	60
0_Bvchr1_bp61486498	61486498	44565583	44567617	-	Bvchr1_un.sca020	363631	6	2039	2033	2034	60
0_Bvchr1_bp61486498	61486498	44570731	44572112	+	Bvchr1_un.sca005	1524158	5977	7357	1378	1381	60
0_Bvchr1_bp61486498	61486498	44572045	44573420	+	contig93407	1375	0	1375	1375	1375	60
0_Bvchr1_bp61486498	61486498	44573408	44578299	-	1174.scaffold01776	4893	0	4893	4889	4893	60
0_Bvchr1_bp61486498	61486498	44578299	44585925	-	Bvchr5.sca009	2301326	1812794	1819952	6908	7724	20
0_Bvchr1_bp61486498	61486498	44587258	44588950	-	Bvchr5.sca009	2301326	1809885	1811576	1647	1699	18
0_Bvchr1_bp61486498	61486498	44589101	44592209	-	Bvchr5.sca009	2301326	1806779	1809783	2903	3133	18
0_Bvchr1_bp61486498	61486498	44592197	44595281	-	1487.scaffold02090	3084	0	3084	3084	3084	60
0_Bvchr1_bp61486498	61486498	44595818	44597958	+	Bvchr1_un.sca005	1524158	10960	13073	2047	2150	60
0_Bvchr1_bp61486498	61486498	44598974	44599518	-	Bvchr8.sca014	6008922	3840832	3841370	530	544	28
0_Bvchr1_bp61486498	61486498	44599546	44602340	-	Bvchr4_un.sca014	1304391	826450	829237	2706	2798	60
0_Bvchr1_bp61486498	61486498	44602010	44602724	+	contig125438	714	0	714	714	714	60
0_Bvchr1_bp61486498	61486498	44603560	44606787	+	Bvchr7.sca007	212868	161327	164420	2993	3250	53
0_Bvchr1_bp61486498	61486498	44607345	44608719	+	Bvchr1_un.sca005	1524158	10960	12317	1325	1384	60
0_Bvchr1_bp61486498	61486498	44608815	44609465	+	Bvchr1_un.sca005	1524158	12408	13058	630	650	60
0_Bvchr1_bp61486498	61486498	44610496	44611040	-	Bvchr8.sca014	6008922	3840832	3841370	529	544	4
0_Bvchr1_bp61486498	61486498	44611068	44613862	-	Bvchr4_un.sca014	1304391	826450	829237	2702	2801	60
0_Bvchr1_bp61486498	61486498	44613635	44614241	+	contig143738	606	0	606	606	606	60
0_Bvchr1_bp61486498	61486498	44615062	44618355	+	Bvchr7.sca007	212868	161327	164420	2990	3316	52
0_Bvchr1_bp61486498	61486498	44618511	44619009	-	contig168268	507	0	498	497	498	60
0_Bvchr1_bp61486498	61486498	44619428	44619966	+	contig159173	538	0	538	538	538	60
0_Bvchr1_bp61486498	61486498	44619966	44622634	+	1637.scaffold02242	2668	0	2668	2668	2668	28
0_Bvchr1_bp61486498	61486498	44622635	44623342	+	Bvchr7.sca014	2389034	238606	239316	689	710	60
0_Bvchr1_bp61486498	61486498	44624495	44627093	+	Bvchr7.sca014	2389034	240283	242878	2534	2598	60
0_Bvchr1_bp61486498	61486498	44629616	44638555	+	Bvchr1_un.sca005	1524158	0	8938	8935	8939	60
0_Bvchr1_bp61486498	61486498	44639926	44763353	+	Bvchr1_un.sca005	1524158	10203	133461	123194	123462	60
0_Bvchr1_bp61486498	61486498	44763641	44949864	+	Bvchr1_un.sca005	1524158	134406	320850	185759	186786	60
0_Bvchr1_bp61486498	61486498	44950397	45095332	+	Bvchr1_un.sca005	1524158	322444	459331	136570	144918	60
0_Bvchr1_bp61486498	61486498	45096004	45096777	+	Bvchr1_un.sca005	1524158	459791	460564	773	773	60
0_Bvchr1_bp61486498	61486498	45097121	45165277	+	Bvchr1_un.sca005	1524158	460621	530021	67645	68856	60
0_Bvchr1_bp61486498	61486498	45180427	45228184	+	Bvchr1_un.sca005	1524158	542557	590652	47662	47884	60
0_Bvchr1_bp61486498	61486498	45229292	45232336	+	Bvchr1_un.sca005	1524158	592244	595288	3043	3044	60
0_Bvchr1_bp61486498	61486498	45235842	45239397	+	Bvchr1_un.sca005	1524158	598278	601833	3555	3555	60
0_Bvchr1_bp61486498	61486498	45263398	45335797	+	Bvchr1_un.sca005	1524158	622031	694397	72245	72418	60
0_Bvchr1_bp61486498	61486498	45340233	45364669	+	Bvchr1_un.sca005	1524158	695992	720432	24429	24444	60
0_Bvchr1_bp61486498	61486498	45365638	45389404	+	Bvchr1_un.sca005	1524158	721286	745050	23761	23766	60
0_Bvchr1_bp61486498	61486498	45390096	45493291	+	Bvchr1_un.sca005	1524158	745686	848913	103182	103227	60
0_Bvchr1_bp61486498	61486498	45493346	45516518	+	Bvchr1_un.sca005	1524158	849060	871516	22449	23171	60
0_Bvchr1_bp61486498	61486498	45523051	45524780	+	Bvchr1_un.sca005	1524158	881781	883508	1727	1729	60
0_Bvchr1_bp61486498	61486498	45525240	45627642	+	Bvchr1_un.sca005	1524158	884512	984306	99757	102405	60
0_Bvchr1_bp61486498	61486498	45633529	45667734	+	Bvchr1_un.sca005	1524158	987885	1022088	34203	34205	60
0_Bvchr1_bp61486498	61486498	45687345	45743255	+	Bvchr1_un.sca005	1524158	1036668	1092978	55270	55786	60
0_Bvchr1_bp61486498	61486498	45754158	45803419	+	Bvchr1_un.sca005	1524158	1102595	1152000	49243	49407	60
0_Bvchr1_bp61486498	61486498	45818222	45819930	+	Bvchr1_un.sca005	1524158	1153037	1154747	1707	1710	60
0_Bvchr1_bp61486498	61486498	45820342	45827422	+	Bvchr1_un.sca005	1524158	1155205	1162285	7080	7080	60
0_Bvchr1_bp61486498	61486498	45833124	45845481	+	Bvchr1_un.sca005	1524158	1169185	1181542	12357	12357	60
0_Bvchr1_bp61486498	61486498	45846017	45862389	+	Bvchr1_un.sca005	1524158	1182146	1198518	16372	16372	60
0_Bvchr1_bp61486498	61486498	45862661	45874532	+	Bvchr1_un.sca005	1524158	1198865	1210738	11871	11873	60
0_Bvchr1_bp61486498	61486498	45883113	45939345	+	Bvchr1_un.sca005	1524158	1215386	1271630	56168	56264	60
0_Bvchr1_bp61486498	61486498	45941940	45965173	+	Bvchr1_un.sca005	1524158	1274645	1297878	23230	23234	60
0_Bvchr1_bp61486498	61486498	45965552	46023331	+	Bvchr1_un.sca005	1524158	1298270	1357135	57745	58432	60
0_Bvchr1_bp61486498	61486498	46024622	46042616	+	Bvchr1_un.sca005	1524158	1358333	1376482	17991	17996	60
0_Bvchr1_bp61486498	61486498	46044469	46057171	+	Bvchr1_un.sca005	1524158	1378249	1390990	12524	12743	60
0_Bvchr1_bp61486498	61486498	46059608	46079066	+	Bvchr1_un.sca005	1524158	1393279	1412734	19455	19458	60
0_Bvchr1_bp61486498	61486498	46079697	46120230	+	Bvchr1_un.sca005	1524158	1413550	1454534	40526	40986	60
0_Bvchr1_bp61486498	61486498	46122719	46124798	+	Bvchr1_un.sca005	1524158	1456591	1458670	2079	2079	60
0_Bvchr1_bp61486498	61486498	46126821	46138357	+	Bvchr1_un.sca005	1524158	1460583	1472119	11531	11536	60
0_Bvchr1_bp61486498	61486498	46139445	46143219	+	Bvchr1_un.sca005	1524158	1473313	1477087	3774	3774	60
0_Bvchr1_bp61486498	61486498	46143558	46190879	+	Bvchr1_un.sca005	1524158	1477468	1524158	46678	47319	60
0_Bvchr1_bp61486498	61486498	46190338	46195674	+	Bvchr1.sca004	6864143	5213650	5218650	4933	5344	52
0_Bvchr1_bp61486498	61486498	46196541	46198271	+	Bvchr1.sca004	6864143	5218888	5220445	1529	1730	41
0_Bvchr1_bp61486498	61486498	46197714	46215122	+	0635.scaffold01215	17531	0	17531	17407	17531	60
0_Bvchr1_bp61486498	61486498	46219068	46223168	+	0025.scaffold00096	387527	288820	292914	3922	4101	26
0_Bvchr1_bp61486498	61486498	46223392	46223994	+	0025.scaffold00096	387527	293135	293732	586	602	23
0_Bvchr1_bp61486498	61486498	46224048	46225119	+	0025.scaffold00096	387527	293787	294852	1032	1072	22
0_Bvchr1_bp61486498	61486498	46225233	46225777	+	contig157524	544	0	544	544	544	2
0_Bvchr1_bp61486498	61486498	46226035	46226953	+	contig104670	918	0	918	918	918	60
0_Bvchr1_bp61486498	61486498	46228093	46229325	+	Bvchr5.sca011	479026	9523	10782	1211	1262	20
0_Bvchr1_bp61486498	61486498	46229457	46231768	+	Bvchr5.sca011	479026	10941	13216	2207	2323	20
0_Bvchr1_bp61486498	61486498	46232256	46235062	-	Bvchr5.sca023	4703435	3064530	3067343	2756	2814	58
0_Bvchr1_bp61486498	61486498	46234032	46239040	-	0779.scaffold01373	25392	20378	25392	5002	5014	60
0_Bvchr1_bp61486498	61486498	46240613	46242106	-	0779.scaffold01373	25392	16611	18105	1491	1494	60
0_Bvchr1_bp61486498	61486498	46244655	46245819	-	0779.scaffold01373	25392	12217	13381	1163	1164	60
0_Bvchr1_bp61486498	61486498	46249654	46252400	-	0779.scaffold01373	25392	5684	8430	2744	2746	60
0_Bvchr1_bp61486498	61486498	46254847	46258055	-	0779.scaffold01373	25392	68	3272	3196	3208	60
0_Bvchr1_bp61486498	61486498	46257794	46260492	-	Bvchr1_un.sca002	4817789	3957715	3960419	2634	2712	1
0_Bvchr1_bp61486498	61486498	46260541	46264513	-	Bvchr1_un.sca002	4817789	3953692	3957665	3888	3975	1
0_Bvchr1_bp61486498	61486498	46264410	46277224	+	Bvchr1_un.sca017	621311	0	12955	12814	12954	60
0_Bvchr1_bp61486498	61486498	46277742	46308652	+	Bvchr1_un.sca017	621311	13374	44281	30904	30910	60
0_Bvchr1_bp61486498	61486498	46309059	46315703	+	Bvchr1_un.sca017	621311	45018	51662	6643	6644	60
0_Bvchr1_bp61486498	61486498	46315886	46317731	+	Bvchr1_un.sca017	621311	53084	54929	1845	1845	60
0_Bvchr1_bp61486498	61486498	46319133	46324632	+	Bvchr1_un.sca017	621311	56005	61499	5490	5499	60
0_Bvchr1_bp61486498	61486498	46325627	46334129	+	Bvchr1_un.sca017	621311	63064	71316	8251	8501	60
0_Bvchr1_bp61486498	61486498	46335522	46337450	+	Bvchr1_un.sca017	621311	72827	74755	1928	1928	60
0_Bvchr1_bp61486498	61486498	46355969	46394785	+	Bvchr1_un.sca017	621311	80764	120176	38751	39471	60
0_Bvchr1_bp61486498	61486498	46395878	46501387	+	Bvchr1_un.sca017	621311	121196	226611	105253	105650	60
0_Bvchr1_bp61486498	61486498	46521908	46526327	+	Bvchr1_un.sca017	621311	233236	237656	4419	4420	60
0_Bvchr1_bp61486498	61486498	46526997	46572052	+	Bvchr1_un.sca017	621311	238358	283539	44852	44964	60
0_Bvchr1_bp61486498	61486498	46575095	46607239	+	Bvchr1_un.sca017	621311	285134	317140	31881	32022	60
0_Bvchr1_bp61486498	61486498	46608097	46736770	+	Bvchr1_un.sca017	621311	318120	442543	123380	129572	60
0_Bvchr1_bp61486498	61486498	46738463	46740135	+	Bvchr1_un.sca017	621311	444770	446096	1326	1672	60
0_Bvchr1_bp61486498	61486498	46741492	46748463	+	Bvchr1_un.sca017	621311	447680	454650	6970	6971	60
0_Bvchr1_bp61486498	61486498	46748825	46761246	+	Bvchr1_un.sca017	621311	454936	467357	12421	12421	60
0_Bvchr1_bp61486498	61486498	46765216	46766580	+	Bvchr1_un.sca017	621311	470976	472340	1364	1364	60
0_Bvchr1_bp61486498	61486498	46766762	46767655	+	Bvchr1_un.sca017	621311	475578	476471	893	893	60
0_Bvchr1_bp61486498	61486498	46771188	46831640	+	Bvchr1_un.sca017	621311	479977	540325	59627	61155	60
0_Bvchr1_bp61486498	61486498	46835861	46913773	+	Bvchr1_un.sca017	621311	543241	621311	77302	78490	60
0_Bvchr1_bp61486498	61486498	46914775	46915575	-	contig113854	811	0	798	796	800	60
0_Bvchr1_bp61486498	61486498	46917305	46918085	-	contig113854	811	31	811	758	781	60
0_Bvchr1_bp61486498	61486498	46918699	46926098	-	Bvchr4.sca006	2773702	1774617	1782399	7092	7902	60
0_Bvchr1_bp61486498	61486498	46926429	46927720	-	Bvchr4.sca006	2773702	1772725	1774014	1238	1296	4
0_Bvchr1_bp61486498	61486498	46929059	46932247	-	Bvchr4.sca006	2773702	1767520	1771107	3047	3666	5
0_Bvchr1_bp61486498	61486498	46932699	46933458	-	Bvchr4.sca006	2773702	1766201	1766971	740	773	4
0_Bvchr1_bp61486498	61486498	46938455	46938980	-	contig162718	525	0	525	525	525	60
0_Bvchr1_bp61486498	61486498	46938982	46939616	+	contig135758	648	14	648	629	634	60
0_Bvchr1_bp61486498	61486498	46939668	46940314	-	contig136287	646	0	646	645	647	60
0_Bvchr1_bp61486498	61486498	46940222	46941353	+	contig96621	1140	9	1140	1125	1131	60
0_Bvchr1_bp61486498	61486498	46945567	46946130	-	contig95506	584	0	562	559	563	60
0_Bvchr1_bp61486498	61486498	46947560	46948175	-	contig95505	615	0	615	615	615	60
0_Bvchr1_bp61486498	61486498	46948674	46949381	+	contig121049	744	16	724	702	708	60
0_Bvchr1_bp61486498	61486498	46950945	46951971	-	contig99347	1025	0	1025	1021	1027	60
0_Bvchr1_bp61486498	61486498	46952042	46952716	+	contig130654	678	0	673	670	674	60
0_Bvchr1_bp61486498	61486498	46953586	46953947	+	contig112799	825	16	377	354	361	60
0_Bvchr1_bp61486498	61486498	46955312	46956098	-	contig107431	881	3	789	757	787	60
0_Bvchr1_bp61486498	61486498	46955916	46956434	-	contig164777	518	0	518	518	518	60
0_Bvchr1_bp61486498	61486498	46956996	46957928	-	contig103972	931	0	931	931	932	60
0_Bvchr1_bp61486498	61486498	46958492	46959126	+	contig135758	648	0	633	632	634	60
0_Bvchr1_bp61486498	61486498	46959204	46959842	-	contig136287	646	0	636	630	638	60
0_Bvchr1_bp61486498	61486498	46959753	46960882	+	contig96621	1140	12	1140	1119	1129	60
0_Bvchr1_bp61486498	61486498	46971395	46971948	+	contig154349	558	6	558	552	553	32
0_Bvchr1_bp61486498	61486498	46975842	46976186	+	contig139192	629	0	344	344	344	60
0_Bvchr1_bp61486498	61486498	46976490	46977308	-	contig113018	817	0	817	817	818	60
0_Bvchr1_bp61486498	61486498	46977325	46978585	-	contig94681	1257	0	1257	1256	1260	60
0_Bvchr1_bp61486498	61486498	46978635	46979777	+	contig94571	1262	39	1180	1140	1142	60
0_Bvchr1_bp61486498	61486498	46980527	46982053	+	contig92137	1526	0	1526	1526	1526	60
0_Bvchr1_bp61486498	61486498	46981730	46982421	-	Bvchr2.sca015	1580669	1218388	1219081	673	694	15
0_Bvchr1_bp61486498	61486498	46982637	46991616	-	Bvchr2.sca015	1580669	1209047	1218171	8713	9146	60
0_Bvchr1_bp61486498	61486498	47020322	47024206	+	0854.scaffold01450	14392	19	3903	3884	3884	60
0_Bvchr1_bp61486498	61486498	47024593	47034091	+	0854.scaffold01450	14392	4542	14392	9498	9849	60
0_Bvchr1_bp61486498	61486498	47033881	47041279	+	Bvchr4_un.sca019	1104623	852578	860177	7224	7620	60
0_Bvchr1_bp61486498	61486498	47042279	47043243	+	contig101936	964	0	964	964	964	60
0_Bvchr1_bp61486498	61486498	47047381	47047918	+	contig95856	1183	616	1153	522	537	60
0_Bvchr1_bp61486498	61486498	47049135	47050281	+	contig95800	1186	0	1144	1144	1146	60
0_Bvchr1_bp61486498	61486498	47052337	47052764	+	contig167284	511	10	437	415	427	60
0_Bvchr1_bp61486498	61486498	47053005	47054188	+	contig95856	1183	0	1183	1183	1183	60
0_Bvchr1_bp61486498	61486498	47056925	47057352	+	contig167284	511	10	437	414	427	60
0_Bvchr1_bp61486498	61486498	47057593	47058777	+	contig95856	1183	0	1183	1181	1184	60
0_Bvchr1_bp61486498	61486498	47060545	47061631	+	contig95856	1183	99	1183	1064	1086	60
0_Bvchr1_bp61486498	61486498	47061388	47062618	+	contig95085	1230	0	1230	1230	1230	60
0_Bvchr1_bp61486498	61486498	47064224	47065362	+	contig96826	1137	0	1137	1137	1138	60
0_Bvchr1_bp61486498	61486498	47066106	47066757	-	contig135431	651	0	651	650	651	60
0_Bvchr1_bp61486498	61486498	47071165	47071751	-	contig147781	586	0	586	586	586	60
0_Bvchr1_bp61486498	61486498	47072066	47072491	+	contig167284	511	5	430	423	425	60
0_Bvchr1_bp61486498	61486498	47075258	47075694	-	contig116486	783	0	436	435	437	60
0_Bvchr1_bp61486498	61486498	47075745	47076344	-	contig141937	614	14	614	594	601	60
0_Bvchr1_bp61486498	61486498	47076810	47077593	-	contig116486	783	0	783	778	783	60
0_Bvchr1_bp61486498	61486498	47077644	47078259	-	contig141937	614	0	614	609	615	60
0_Bvchr1_bp61486498	61486498	47078569	47079099	+	contig161292	530	0	530	530	530	60
0_Bvchr1_bp61486498	61486498	47078711	47079495	-	contig116486	783	0	783	770	784	60
0_Bvchr1_bp61486498	61486498	47079546	47080161	-	contig141937	614	0	614	601	616	60
0_Bvchr1_bp61486498	61486498	47082387	47083747	-	Bvchr1_un.sca018	587690	586326	587690	1356	1366	60
0_Bvchr1_bp61486498	61486498	47084709	47125395	-	Bvchr1_un.sca018	587690	544135	584807	40668	40686	60
0_Bvchr1_bp61486498	61486498	47125973	47157620	-	Bvchr1_un.sca018	587690	511818	543538	31418	31533	60
0_Bvchr1_bp61486498	61486498	47158428	47205934	-	Bvchr1_un.sca018	587690	459892	510634	47425	48684	60
0_Bvchr1_bp61486498	61486498	47276038	47340500	-	Bvchr1_un.sca018	587690	355144	419432	64269	64463	60
0_Bvchr1_bp61486498	61486498	47340763	47387662	-	Bvchr1_un.sca018	587690	306587	354467	46762	47322	60
0_Bvchr1_bp61486498	61486498	47387923	47405232	-	Bvchr1_un.sca018	587690	288227	306277	17231	17255	60
0_Bvchr1_bp61486498	61486498	47410071	47412551	-	Bvchr1_un.sca018	587690	281286	283766	2480	2480	60
0_Bvchr1_bp61486498	61486498	47413638	47436010	-	Bvchr1_un.sca018	587690	257029	279802	22369	22756	60
0_Bvchr1_bp61486498	61486498	47437320	47438345	-	Bvchr1_un.sca018	587690	254873	255898	1025	1025	60
0_Bvchr1_bp61486498	61486498	47438903	47443052	-	Bvchr1_un.sca018	587690	249629	253776	4147	4149	60
0_Bvchr1_bp61486498	61486498	47445629	47461110	-	Bvchr1_un.sca018	587690	233029	248636	15385	15517	60
0_Bvchr1_bp61486498	61486498	47461293	47508248	-	Bvchr1_un.sca018	587690	185820	232775	46944	46955	60
0_Bvchr1_bp61486498	61486498	47509481	47513059	-	Bvchr1_un.sca018	587690	180646	184224	3578	3578	60
0_Bvchr1_bp61486498	61486498	47522161	47558766	-	Bvchr1_un.sca018	587690	122964	164584	36255	40688	60
0_Bvchr1_bp61486498	61486498	47560170	47568541	-	Bvchr1_un.sca018	587690	113364	121896	8356	8537	60
0_Bvchr1_bp61486498	61486498	47569252	47573233	-	Bvchr1_un.sca018	587690	108945	112925	3980	3981	60
0_Bvchr1_bp61486498	61486498	47573572	47600269	-	Bvchr1_un.sca018	587690	81188	108086	26514	26806	60
0_Bvchr1_bp61486498	61486498	47601468	47611891	-	Bvchr1_un.sca018	587690	69273	79695	10420	10423	60
0_Bvchr1_bp61486498	61486498	47613221	47614566	-	Bvchr1_un.sca018	587690	66704	68049	1330	1345	60
0_Bvchr1_bp61486498	61486498	47620464	47672860	-	Bvchr1_un.sca018	587690	7755	60211	52324	52461	60
0_Bvchr1_bp61486498	61486498	47674870	47676392	-	Bvchr1_un.sca018	587690	2846	4367	1517	1522	60
0_Bvchr1_bp61486498	61486498	47679494	47682345	-	Bvchr1_un.sca018	587690	0	2851	2847	2851	60
0_Bvchr1_bp61486498	61486498	47695287	47716121	-	0347.scaffold00838	86224	65381	86215	20834	20834	60
0_Bvchr1_bp61486498	61486498	47718141	47723892	-	0347.scaffold00838	86224	57636	63388	5693	5755	60
0_Bvchr1_bp61486498	61486498	47725809	47780656	-	0347.scaffold00838	86224	1161	55541	54371	54850	60
0_Bvchr1_bp61486498	61486498	47780748	47785994	-	Bvchr9.sca009	1524834	158867	164107	5110	5248	7
0_Bvchr1_bp61486498	61486498	47788400	47794417	+	Bvchr1.sca005	1757557	65725	71743	5967	6019	60
0_Bvchr1_bp61486498	61486498	47791458	47797475	+	Bvchr1.sca005	1757557	65725	71743	5969	6019	1
0_Bvchr1_bp61486498	61486498	47796045	47802062	+	Bvchr1.sca005	1757557	65725	71743	5977	6019	8
0_Bvchr1_bp61486498	61486498	47800626	47808228	-	Bvchr1.sca004	6864143	5593212	5600820	7524	7609	46
0_Bvchr1_bp61486498	61486498	47809018	47813646	-	Bvchr1.sca004	6864143	5588273	5592911	4548	4642	55
0_Bvchr1_bp61486498	61486498	47813645	47815071	+	0636.scaffold01216	25547	21654	23081	1398	1429	60
0_Bvchr1_bp61486498	61486498	47814642	47830711	-	0425.scaffold00946	55829	39760	55829	16068	16070	60
0_Bvchr1_bp61486498	61486498	47831054	47870513	-	0425.scaffold00946	55829	0	39576	39243	39661	60
0_Bvchr1_bp61486498	61486498	47876275	47877646	+	0173.scaffold00500	295002	0	1371	1371	1371	60
0_Bvchr1_bp61486498	61486498	47878020	47921012	+	0173.scaffold00500	295002	1846	45274	42982	43428	60
0_Bvchr1_bp61486498	61486498	47921589	48024826	+	0173.scaffold00500	295002	45793	149205	102874	103526	60
0_Bvchr1_bp61486498	61486498	48025048	48058278	+	0173.scaffold00500	295002	149581	182806	33223	33230	60
0_Bvchr1_bp61486498	61486498	48058643	48097000	+	0173.scaffold00500	295002	183216	221489	38248	38380	60
0_Bvchr1_bp61486498	61486498	48098022	48164826	+	0173.scaffold00500	295002	222862	285204	62156	66978	60
0_Bvchr1_bp61486498	61486498	48165628	48173585	+	0173.scaffold00500	295002	285983	295002	7916	9019	60
0_Bvchr1_bp61486498	61486498	48173060	48174504	-	Bvchr5.sca016	3999496	226299	227744	1418	1445	51
0_Bvchr1_bp61486498	61486498	48174690	48175092	-	Bvchr5.sca016	3999496	225711	226113	397	402	43
0_Bvchr1_bp61486498	61486498	48175411	48183883	-	Bvchr5.sca016	3999496	216759	225223	8325	8479	60
0_Bvchr1_bp61486498	61486498	48184272	48191023	+	Bvchr4_un.sca019	1104623	853054	860448	6515	7432	60
0_Bvchr1_bp61486498	61486498	48191161	48192162	+	Bvchr6.sca005	6595953	2483800	2484799	965	1002	15
0_Bvchr1_bp61486498	61486498	48194200	48198805	+	Bvchr6.sca005	6595953	2490984	2495591	4462	4610	20
0_Bvchr1_bp61486498	61486498	48200396	48201846	-	Bvchr1_un.sca019	525012	273512	274962	1404	1453	2
0_Bvchr1_bp61486498	61486498	48202436	48237587	-	0069.scaffold00241	728060	338387	373446	35053	35153	60
0_Bvchr1_bp61486498	61486498	48247924	48282558	-	0069.scaffold00241	728060	301685	336688	34621	35007	60
0_Bvchr1_bp61486498	61486498	48283224	48291394	-	0069.scaffold00241	728060	292809	300979	8170	8170	60
0_Bvchr1_bp61486498	61486498	48292995	48294400	-	0069.scaffold00241	728060	289528	290933	1405	1405	60
0_Bvchr1_bp61486498	61486498	48295819	48297261	-	0069.scaffold00241	728060	286352	287794	1439	1442	60
0_Bvchr1_bp61486498	61486498	48297385	48319123	-	0069.scaffold00241	728060	259995	281732	21736	21739	60
0_Bvchr1_bp61486498	61486498	48320463	48339258	-	0069.scaffold00241	728060	238384	258452	18763	19169	60
0_Bvchr1_bp61486498	61486498	48342717	48343941	-	0069.scaffold00241	728060	233897	235123	1198	1226	60
0_Bvchr1_bp61486498	61486498	48344440	48350988	-	0069.scaffold00241	728060	227019	233399	6378	6550	60
0_Bvchr1_bp61486498	61486498	48354207	48374858	-	0069.scaffold00241	728060	205831	225205	19350	20653	60
0_Bvchr1_bp61486498	61486498	48377573	48400829	-	0069.scaffold00241	728060	180409	203447	22988	23206	60
0_Bvchr1_bp61486498	61486498	48412925	48415191	-	0069.scaffold00241	728060	165427	167693	2266	2266	60
0_Bvchr1_bp61486498	61486498	48415291	48433254	-	0069.scaffold00241	728060	147315	165278	17963	17963	60
0_Bvchr1_bp61486498	61486498	48434678	48443625	-	0069.scaffold00241	728060	138171	147117	8941	8947	60
0_Bvchr1_bp61486498	61486498	48446425	48463709	-	0069.scaffold00241	728060	118269	135491	17196	17284	60
0_Bvchr1_bp61486498	61486498	48467102	48481328	-	0069.scaffold00241	728060	98184	114814	13997	14018	60
0_Bvchr1_bp61486498	61486498	48481547	48528451	-	0069.scaffold00241	728060	51277	97990	46691	46919	60
0_Bvchr1_bp61486498	61486498	48530338	48538243	-	0069.scaffold00241	728060	42296	49332	7018	7905	60
[truncated: 48,488 more rows]
